# Supplementary material for: Mechanisms of low susceptibility to the disinfectant benzalkonium chloride in a multidrug-resistant environmental isolate of Aeromonas hydrophila
Source: Front Microbiol. 2023 Jun 2;14:1180128. doi: 10.3389/fmicb.2023.1180128 (PMC10272739; doi:10.3389/fmicb.2023.1180128)
Supplement: Supplementary file 1 [file Data_Sheet_1.zip]

Archive with 2 entries (2 files):
- Supplementary_TableS3.xlsx
- Supplementary_material.docx
