# Supplementary material for: Mechanisms of low susceptibility to the disinfectant benzalkonium chloride in a multidrug-resistant environmental isolate of Aeromonas hydrophila
Source: Front Microbiol. 2023 Jun 2;14:1180128. doi: 10.3389/fmicb.2023.1180128 (PMC10272739; doi:10.3389/fmicb.2023.1180128)
Supplement: Supplementary file 1 [file Data_Sheet_1.zip › Supplementary_TableS3.xlsx]

## Sheet: Protein list BK3077 with t-test
WT_0_01	WT_0_02	WT_0_03	WT_0_04	WT_0_05	WT_0_06	WT_9_37	WT_9_38	WT_9_39	WT_9_40	WT_9_41	WT_9_42	WT_19_43	WT_19_44	WT_19_45	WT_19_46	WT_19_47	WT_19_48	WT_38_49	WT_38_50	WT_38_51	WT_38_52	WT_38_53	WT_38_54	Student's T-test Significant WT_9_WT_0	Student's T-test Significant WT_19_WT_0	Student's T-test Significant WT_38_WT_0	Student's T-test significant	Peptides	Razor + unique peptides	Unique peptides	Sequence coverage [%]	Unique + razor sequence coverage [%]	Unique sequence coverage [%]	Mol. weight [kDa]	Q-value	Score	Intensity	iBAQ peptides	MS/MS count	-Log Student's T-test p-value WT_9_WT_0	Student's T-test q-value WT_9_WT_0	Student's T-test Difference WT_9_WT_0	Student's T-test Test statistic WT_9_WT_0	-Log Student's T-test p-value WT_19_WT_0	Student's T-test q-value WT_19_WT_0	Student's T-test Difference WT_19_WT_0	Student's T-test Test statistic WT_19_WT_0	-Log Student's T-test p-value WT_38_WT_0	Student's T-test q-value WT_38_WT_0
25.6005	25.9359	25.8193	25.4321	25.6864	25.61	26.6429	25.952	25.8846	26.9465	28.0429	26.3646	27.9084	27.4915	26.3644	26.6016	26.766	27.2823	25.9071	25.6234	24.9221	25.4662	25.7237	25.5001		+		WT_19_WT_0	4	4	4	38.7	38.7	38.7	15.49	0	30.92	28663000000	8	78	1.77961	0.0995034	0.958211	2.87204	3.59836	0.00163636	1.38834	5.52681	0.474967	0.470649
25.18	22.348	21.937	22.978	22.0282	25.3202	25.7084	26.9191	27.0086	27.609	27.7486	25.9382	27.5085	27.9742	26.6877	26.6404	27.2925	26.6153	25.3305	24.62	21.6086	25.4841	22.2279	22.8187	+	+		WT_19_WT_0;WT_9_WT_0	9	9	9	69	69	69	16.432	0	96.305	21158000000	11	65	3.19203	0.0151724	3.52343	4.87928	3.67767	0.00112821	3.8212	5.65823	0.16117	0.802041
24.73	24.197	24.4051	24.2851	23.7479	23.9223	23.7416	24.0928	24.1393	23.7776	23.6839	23.9286	23.9672	23.7489	24.4051	24.1793	24.1021	24.2152	24.0599	23.8898	24.193	24.0957	24.0066	24.0988					4	4	4	8.9	8.9	8.9	46.034	0.00059137	4.9167	6380000000	21	31	1.11472	0.23449	-0.320606	-1.9728	0.27939	0.624211	-0.111626	-0.657757	0.501848	0.450689
24.4769	22.9563	21.5387	21.9217	22.3341	24.2766	22.2701	24.6259	24.645	23.3287	22.7778	21.7085	22.4172	22.4132	22.2706	24.1524	24.2165	22.4443	22.0753	20.9672	24.5371	24.4156	22.6027	24.1321					2	2	2	8.4	8.4	8.4	42.544	0	14.598	4215400000	20	26	0.173318	0.82807	0.30859	0.437655	0.0383077	0.94384	0.068318	0.108725	0.0977036	0.875791
27.6543	27.5001	27.6286	27.8223	27.7631	27.6197	27.6221	27.2818	27.5646	27.8087	28.1044	27.6186	27.8292	27.0115	27.518	27.2863	27.6438	27.4466	27.6901	27.3595	27.2324	26.8417	27.4812	27.3687					6	6	6	34	34	34	23.77	0	249.3	70727000000	11	199	0.00567054	0.997326	0.00201797	0.0166698	0.898932	0.183318	-0.208802	-1.66837	1.64307	0.0667266
25.0618	25.1458	25.0697	24.8379	24.7288	25.6107	25.3427	25.4605	25.41	25.6967	26.2177	25.3623	25.6726	25.0813	25.1281	25.3159	25.2994	25.0779	25.7166	25.9937	25.9942	25.6628	25.689	25.4071			+	WT_38_WT_0	16	16	16	35.3	35.3	35.3	51.864	0	323.31	28319000000	30	174	1.66867	0.117561	0.505891	2.72312	0.589316	0.334484	0.186775	1.20095	2.82131	0.0118841
24.0517	23.9648	24.0665	24.0988	23.381	23.827	23.7475	24.1697	23.7743	23.7841	23.5299	23.2472	23.7594	23.8969	23.3894	24.6084	24.3982	24.2518	23.5407	24.0277	24.1183	24.3087	23.9161	24.0065					6	6	6	21.5	21.5	21.5	32.287	0	31.053	4978300000	16	70	0.547721	0.52387	-0.189515	-1.13382	0.305607	0.588681	0.152373	0.708603	0.239515	0.711291
24.8554	24.7924	22.157	24.4544	23.973	24.3473	24.4362	24.2643	24.5609	24.3437	23.9321	21.5224	24.1796	24.1688	24.0768	24.5396	24.2399	24.2209	24.4442	24.375	24.4574	23.0165	24.2111	24.4167					5	5	5	23.2	23.2	23.2	27.194	0	20.395	6295500000	14	29	0.158791	0.841791	-0.253322	-0.405345	0.130324	0.81578	0.140997	0.340183	0.0428946	0.946331
24.2623	24.1864	24.3681	24.5511	24.3074	24.0992	22.0883	23.0747	22.6	22.4973	23.2239	24.4091	22.3674	22.272	22.729	22.607	22.6797	22.456	23.9029	23.7802	23.613	22.4545	23.9066	23.9546	+	+		WT_19_WT_0;WT_9_WT_0	3	3	3	22	22	22	30.009	0	60.64	3329600000	15	23	2.52765	0.0261408	-1.31354	-3.89871	8.25552	0	-1.77725	-18.1428	1.76268	0.0533388
23.1509	23.9104	22.2137	23.129	23.3261	23.5437	24.1548	24.4441	24.2628	24.924	24.4551	24.3348	23.9576	23.9403	23.9698	23.4716	23.5955	24.3637	23.7662	23.4435	23.7292	23.6407	22.6975	23.1954	+			WT_9_WT_0	5	5	5	50.3	50.3	50.3	17.719	0	68.991	5347400000	8	43	3.10264	0.0148235	1.21695	4.74217	1.52092	0.0540905	0.670763	2.52485	0.300309	0.643827
29.747	29.9117	30.0479	30.17	30.0038	30.0022	30.1884	30.0737	29.8158	29.7554	30.2036	30.1305	30.1771	29.8904	29.8654	29.8335	29.7285	29.8208	30.0996	29.7364	29.9386	29.9427	30.246	30.0431					20	20	20	53.8	53.8	53.8	66.956	0	323.31	240470000000	35	270	0.194335	0.810025	0.0474586	0.48337	0.532718	0.373823	-0.0945021	-1.10926	0.0831736	0.896993
27.3316	27.0708	27.0772	27.1014	27.2068	27.1267	26.9334	27.31	27.0416	26.6943	26.5502	26.8134	26.8485	27.1052	27.1132	27.2313	27.1487	27.0742	26.9842	27.0429	27.222	27.731	27.0047	27.0374					14	14	14	38.1	38.1	38.1	41.161	0	252.4	57528000000	14	269	1.30731	0.178718	-0.261952	-2.23667	0.457789	0.441745	-0.0655708	-0.98361	0.0515821	0.935577
27.7486	27.8627	27.9004	27.7154	27.7982	27.9172	27.4365	27.7015	27.6312	27.538	27.6434	27.5466	27.8138	27.4015	27.1412	27.6263	27.6391	27.6473	28.0138	27.7626	27.8846	27.6838	27.4261	27.974	+	+		WT_19_WT_0;WT_9_WT_0	46	46	46	56.5	56.5	56.5	89.491	0	323.31	292990000000	38	1020	3.07127	0.0145556	-0.240871	-4.69447	1.66424	0.0437286	-0.278871	-2.71718	0.132859	0.83309
28.2147	28.0604	27.7749	27.5026	27.8653	27.8336	27.7218	27.3986	27.3118	27.6865	27.8412	27.5823	27.1988	27.5125	27.5442	27.4139	27.243	27.2822	27.6082	27.6834	27.7318	27.8579	27.5736	27.9095		+		WT_19_WT_0	3	3	3	24.5	24.5	24.5	17.705	0	81.737	48146000000	8	44	1.2784	0.186403	-0.284862	-2.19738	2.86092	0.00655738	-0.509484	-4.37998	0.649574	0.344419
26.8909	27.0123	27.032	27.0677	27.1979	26.9185	27.2955	26.7919	26.9629	27.3906	27.5203	26.9164	27.3215	27.0444	26.9444	27.1612	27.0116	27.3158	27.4649	27.2521	27.3378	27.1728	27.5295	27.2287			+	WT_38_WT_0	10	10	10	68	68	68	27.757	0	281.35	74462000000	13	198	0.457878	0.57768	0.126365	0.983762	0.734719	0.250891	0.113224	1.42648	2.77728	0.0127222
22.9971	25.1607	25.2106	24.9179	21.7129	22.5954	22.218	21.819	22.6804	22.9079	22.3718	22.8208	23.2379	21.8827	22.5672	22.7552	22.3972	22.3269	23.5931	23.0894	23.1585	21.8059	21.9201	22.6108					2	2	2	16.8	16.8	16.8	22.929	0	24.182	2244200000	8	10	1.14643	0.224711	-1.2961	-2.01665	1.07142	0.126697	-1.23791	-1.91263	0.82398	0.249352
22.2323	27.5194	27.4548	22.7865	27.7898	27.6496	27.4062	27.1853	27.2838	27.2533	27.3859	27.5452	27.6609	27.3781	27.2809	27.3753	27.1663	27.6564	27.6556	27.4868	21.0731	27.0574	27.6063	27.6126					7	7	7	23.1	23.1	23.1	63.225	0	16.439	30278000000	31	29	0.673519	0.444586	1.43788	1.3331	0.718247	0.260166	1.51426	1.40154	0.128315	0.838914
24.634	24.9202	25.1309	24.9034	24.8857	24.8057	25.0395	23.8997	22.0747	22.146	24.9586	24.3613	22.6915	22.2743	24.0826	23.9705	22.5184	24.2531	24.6892	24.1715	23.2531	23.157	22.0011	24.4793		+	+	WT_19_WT_0;WT_38_WT_0	3	3	3	21.1	21.1	21.1	28.35	0	12.433	4452800000	11	27	1.18212	0.215733	-1.13336	-2.06578	2.77913	0.00766412	-1.58158	-4.26005	1.86664	0.0474667
27.8904	27.9687	28.1411	28.1402	27.94	28.0173	28.1107	27.6597	28.0244	28.5826	28.6852	28.039	28.2494	28.1466	27.9665	27.7861	27.992	28.1243	28.1919	27.9137	27.758	27.7834	28.1857	28.0425					16	16	16	44	44	44	37.127	0	323.31	218050000000	17	394	0.485052	0.55715	0.16731	1.02995	0.134922	0.809571	0.0278702	0.350881	0.16347	0.798811
26.4324	26.487	26.5865	26.3569	26.4341	26.4851	26.6679	26.1538	26.2047	26.7631	26.9487	26.3391	26.8653	26.6195	26.3648	26.4682	26.3944	26.7297	26.6146	26.5021	26.2397	26.3355	26.6428	26.6395					26	26	26	43.1	43.1	43.1	76.393	0	323.31	91856000000	38	329	0.138958	0.861217	0.0492182	0.360217	0.62823	0.310487	0.110002	1.2626	0.164051	0.798948
23.9166	24.1812	23.8381	23.9107	24.0212	23.7873	24.1047	23.5861	23.3934	23.7473	23.7228	23.6933	23.8398	23.9367	23.614	23.7841	23.5951	23.859	23.9583	23.9378	22.3475	22.4421	24.0527	23.7266					6	6	6	17.7	17.7	17.7	55.133	0	66.503	6806100000	24	27	1.20964	0.206679	-0.234577	-2.10352	1.22069	0.0974648	-0.171048	-2.11865	0.860897	0.232375
27.3745	27.7021	27.9885	27.9419	27.9079	28.0576	28.43	28.4119	28.4142	28.1986	28.1994	28.0891	27.8653	27.8514	28.9386	28.357	28.8479	27.62	27.8385	27.671	28.9443	27.3297	27.6935	28.027	+			WT_9_WT_0	21	21	21	52.2	52.2	52.2	48.281	0	323.31	133200000000	22	426	2.51075	0.0269589	0.461809	3.8748	0.904145	0.181564	0.417968	1.67588	0.137536	0.827814
30.5743	30.3272	29.9361	30.3406	30.2587	30.0628	29.8452	29.4839	29.136	29.999	29.4595	29.5059	29.2785	28.4624	29.8629	29.2249	29.2255	29.3924	29.4848	29.4159	29.4134	29.2549	29.5196	28.9647	+	+	+	WT_19_WT_0;WT_38_WT_0;WT_9_WT_0	10	10	10	65.7	65.7	65.7	11.676	0	190.65	367500000000	7	299	2.85022	0.0155714	-0.678354	-4.36422	3.20649	0.00355556	-1.00883	-4.90164	4.57851	0.00186667
28.2481	28.9562	28.9796	28.684	28.7094	28.9342	28.4427	28.431	28.418	28.8458	28.7056	28.8274	28.4116	28.8869	28.7148	28.7275	28.7501	28.7012	28.6817	28.7513	28.6238	28.9692	28.661	28.5627					39	39	39	73.6	73.6	73.6	46.988	0	323.31	515650000000	25	1213	0.464111	0.570668	-0.140155	-0.994422	0.160418	0.771781	-0.0532564	-0.408995	0.131164	0.835841
25.187	25.1076	24.8869	25.0145	24.172	24.8259	25.4496	24.7968	24.939	25.5355	25.0458	25.2929	25.1968	25.0146	25.0061	25.2401	25.019	24.9518	25.0857	25.1731	25.4391	22.5789	25.7333	25.3964					4	4	4	14.1	14.1	14.1	55.194	0	119.91	10068000000	23	41	0.867305	0.354216	0.310953	1.62262	0.661001	0.289416	0.205744	1.31374	0.0248129	0.970932
25.4795	25.6136	25.8116	25.941	25.9012	25.6251	25.8588	24.98	25.1032	26.0591	25.3724	25.6065	26.0716	25.4628	25.306	25.3944	25.023	25.2325	25.7299	25.4549	24.9717	21.5811	25.7308	25.4814					5	5	5	25.9	25.9	25.9	26.635	0	23.577	17585000000	14	49	0.608544	0.475578	-0.231999	-1.23154	1.07651	0.125853	-0.313598	-1.91972	0.693244	0.316985
26.7261	27.1333	26.6767	26.8706	26.605	26.8785	26.6214	26.646	26.2641	26.8479	25.4475	26.7338	26.5311	26.7819	26.6454	26.534	26.5481	26.6626	26.1335	26.824	26.857	26.9399	26.3407	26.7566					8	8	8	76.5	76.5	76.5	9.6341	0	172.74	33152000000	6	102	0.937277	0.314208	-0.388255	-1.7234	1.32888	0.0793996	-0.197838	-2.26592	0.542352	0.419622
27.8834	28.0294	28.2061	28.5432	28.1133	28.1141	28.2219	27.8866	27.9025	28.2821	28.0425	28.3769	28.1946	28.0551	28.1038	27.96	27.9093	28.1045	28.1068	27.9878	27.7287	27.5063	28.0857	27.9382					21	21	21	47.3	47.3	47.3	82.717	0	323.31	249940000000	34	530	0.0884508	0.90518	-0.0295137	-0.239262	0.430213	0.463393	-0.093689	-0.935945	1.09907	0.158994
19.6589	20.1578	19.6959	20.2285	19.7264	19.6931	19.4572	22.3102	23.1041	19.7754	22.9821	20.8172	22.2065	20.0716	20.0935	20.2028	20.2635	20.6665	18.8536	19.9043	22.7866	22.2105	19.7131	19.8659					2	2	2	20.6	20.6	20.6	11.814	0	21.007	457930000	4	17	1.37031	0.169708	1.5476	2.32199	1.17329	0.105728	0.723957	2.05364	0.511967	0.443982
24.7586	24.4291	24.5157	24.4079	24.2784	24.8053	24.2403	24.9927	25.0835	23.9229	24.4125	23.9047	24.2758	24.4346	24.9963	25.0675	25.1032	24.5678	24.4216	24.5682	24.9862	25.6261	24.6729	24.6332					7	7	7	26.6	26.6	26.6	37.049	0	154.97	14525000000	14	105	0.188706	0.813332	-0.106407	-0.471241	0.607965	0.322307	0.208344	1.23063	0.746372	0.288034
24.1625	24.3857	24.4055	24.1885	24.8671	24.4271	26.1635	25.8555	24.7375	24.3742	24.4129	25.5807	24.7394	24.2708	25.0291	25.1081	24.6271	24.6646	24.5676	25.0083	24.2604	23.6508	24.3811	24.4257					7	7	7	19.6	19.6	19.6	48.686	0	21.876	12807000000	20	29	1.38553	0.167984	0.781343	2.34257	1.18752	0.104008	0.3338	2.0732	0.0403154	0.951025
27.9383	28.1466	28.2641	28.3316	28.3471	28.0799	28.3993	27.8087	27.8344	28.4478	28.7215	28.1831	28.5747	28.3229	28.0837	28.0219	28.0222	28.3121	28.5566	28.3075	28.0509	27.8191	28.4774	28.253					37	37	37	58.9	58.9	58.9	75.201	0	323.31	401150000000	36	959	0.111903	0.887221	0.0478605	0.296584	0.13256	0.811597	0.0383164	0.345394	0.183582	0.776945
26.3234	25.7737	25.8965	25.8797	25.67	26.2217	25.6157	26.0199	26.3606	25.4566	24.5472	25.8212	25.6531	25.6372	26.0009	25.9658	26.0359	25.5536	25.46	25.9648	26.2401	25.2537	25.218	25.7298					7	7	7	27.4	27.4	27.4	35.266	0	205.63	38210000000	15	142	0.577346	0.498704	-0.323969	-1.18176	0.538506	0.36972	-0.153088	-1.11876	0.856665	0.234171
25.5377	25.6453	25.6724	25.5827	25.6592	25.5287	25.3756	25.2642	25.4899	25.4767	25.9061	25.4708	25.7114	25.4384	25.4686	25.3326	25.3361	25.5228	25.9706	25.6872	25.6684	25.7695	25.855	25.6169					8	8	8	52.3	52.3	52.3	21.99	0	241.04	31560000000	10	123	0.561603	0.514043	-0.107114	-1.15637	1.25221	0.0918004	-0.13604	-2.1617	1.59221	0.0713007
23.6407	23.7903	23.7097	22.2762	24.0839	24.416	23.9891	24.1281	23.8281	24.5096	23.1456	24.6335	23.9957	24.604	21.6014	24.0264	24.1278	24.1607	24.2377	22.6981	23.5524	23.7214	23.7386	22.4978					2	2	2	43.9	43.9	43.9	9.2787	0	101.7	3683200000	5	38	0.49274	0.554198	0.386179	1.04288	0.0681408	0.90392	0.0998424	0.1878	0.252599	0.700446
25.2973	25.1285	25.0027	24.8245	25.118	25.8577	25.6905	26.843	26.74	25.6406	24.5029	26.0262	24.8452	26.1901	26.9142	26.5305	26.4196	26.08	25.0861	25.916	26.0294	26.6181	25.1838	25.5315		+		WT_19_WT_0	7	7	7	26.6	26.6	26.6	40.9	0	64.548	26953000000	19	124	1.02939	0.268603	0.70242	1.85382	1.84591	0.0310241	0.958474	2.9612	1.05393	0.170737
26.5242	26.5352	26.3065	26.2388	26.2949	26.2525	27.2157	26.4741	26.5381	27.1535	27.3606	27.1746	26.9677	26.7286	26.9092	26.9848	26.6629	26.9022	26.7778	26.727	26.1159	25.8234	26.6858	26.3775	+	+		WT_19_WT_0;WT_9_WT_0	15	15	15	26.9	26.9	26.9	76.522	0	321.73	56339000000	36	167	2.47004	0.0283117	0.627413	3.81737	4.15557	0.000769231	0.500559	6.48934	0.136814	0.828566
27.9416	27.6538	27.9244	27.8616	28.1061	28.0742	28.0815	27.5622	27.3917	28.1705	27.9841	28.0693	27.9623	27.8846	27.5391	27.6371	27.6623	27.5133	27.9334	27.7935	27.4525	27.1896	27.7309	27.6482					8	8	8	27.7	27.7	27.7	50.048	0	323.31	54557000000	18	71	0.131963	0.869815	-0.0503972	-0.344004	1.32793	0.0794361	-0.227166	-2.26463	1.40692	0.0965043
23.6625	23.6915	23.4395	23.7715	23.6582	23.4212	23.3355	23.0799	23.3407	23.7028	23.4952	21.5944	22.0896	23.5735	23.4261	23.249	23.5429	23.3167	23.4266	23.7274	22.2792	23.3522	23.8877	23.4924					3	3	3	6.6	6.6	6.6	94.082	0	7.5027	2957900000	39	36	0.873108	0.350937	-0.515986	-1.63104	0.944525	0.166868	-0.407783	-1.73375	0.487192	0.460401
26.483	26.5889	26.6143	26.56	26.4961	26.4872	26.5246	26.2214	26.417	26.6269	26.1464	26.5763	26.4684	26.4759	26.4979	26.6283	26.3474	26.4925	26.6784	26.5988	26.4405	25.8735	26.7967	26.5187					14	14	14	44.4	44.4	44.4	53.826	0	176.55	68797000000	28	298	0.738758	0.413985	-0.119487	-1.43257	0.606575	0.323166	-0.0532195	-1.22842	0.156745	0.807993
27.8487	27.8181	28.0667	27.9567	27.8816	27.7453	27.7347	27.2431	27.4004	27.9601	28.0455	27.7084	27.9319	27.4442	27.3951	27.4344	27.4142	27.4622	27.8499	27.5354	27.3534	26.6439	27.8368	27.6797		+		WT_19_WT_0	30	30	30	56.5	56.5	56.5	61.276	0	323.31	338110000000	25	711	0.790453	0.386721	-0.204128	-1.50985	2.51675	0.00997674	-0.372499	-3.88327	1.22057	0.129619
24.5795	24.9485	25.3174	25.6184	25.622	25.4027	25.5503	25.3004	25.3747	25.788	26.4535	25.023	25.734	25.979	25.2756	25.6317	25.3908	25.7428	26.2318	25.8308	25.8818	25.3117	25.9903	25.9023			+	WT_38_WT_0	7	7	7	36.7	36.7	36.7	30.037	0	168.81	26082000000	9	110	0.630846	0.465369	0.333549	1.26671	1.0705	0.126865	0.377542	1.91134	1.822	0.049193
25.9602	26.0166	26.0335	25.9073	26.0524	25.5972	25.7718	25.0926	25.1039	25.9404	26.0201	25.7563	25.7947	25.6585	25.3524	25.3705	25.351	25.7111	26.056	25.5273	25.1331	25.1918	25.8909	25.6277		+		WT_19_WT_0	5	5	5	44.4	44.4	44.4	22.752	0	282.22	20038000000	10	114	0.937139	0.313613	-0.313666	-1.7232	2.29809	0.0150457	-0.388142	-3.57733	1.2458	0.123714
26.8494	26.9789	26.9339	26.8859	26.9238	26.8096	26.7385	26.1705	26.4135	26.9122	27.0079	26.8638	26.5555	26.1583	26.4751	26.3255	26.3196	26.5285	26.6013	26.4283	25.9563	26.5852	26.7766	26.6315		+	+	WT_19_WT_0;WT_38_WT_0	2	2	2	19.1	19.1	19.1	16.183	0	49.399	31127000000	6	64	0.832888	0.371726	-0.212499	-1.57241	4.68061	0.001	-0.503133	-7.49011	2.1263	0.0322308
23.5594	23.6917	24.0001	23.5545	23.9628	24.2395	23.6405	24.3799	24.1047	24.5192	23.6644	24.184	23.8555	24.0585	24.3332	24.1204	23.9895	24.2209	23.8432	24.3869	23.8565	24.142	23.5896	23.8316					6	6	6	23.5	23.5	23.5	42.28	0	38.85	6173600000	19	68	0.669907	0.445554	0.247468	1.32753	1.11778	0.117016	0.261648	1.97704	0.28362	0.665044
31.2402	30.5797	30.7785	31.0956	30.7418	30.8172	30.8928	30.7457	31.5123	30.8536	30.0423	30.2278	30.6095	30.4486	30.7292	31.2425	30.8779	31.2405	30.77	30.5162	31.1918	31.539	30.4083	30.8611					9	9	9	60.3	60.3	60.3	8.8542	0	45.182	374080000000	6	246	0.29592	0.716033	-0.163117	-0.689956	0.0367389	0.944922	-0.0174767	-0.104441	0.0095328	0.988908
27.5657	26.8087	26.3035	26.6317	26.6427	27.0705	25.6174	28.2607	28.0516	25.2231	24.5579	26.6102	26.237	26.4333	27.3675	27.2985	27.1916	26.4548	25.5722	26.8417	27.5031	28.9907	26.1463	27.1074					9	9	9	83.6	83.6	83.6	6.4215	0	155.45	56820000000	1	218	0.298805	0.715136	-0.450302	-0.695525	0.00835724	0.9937	-0.00669289	-0.0244937	0.142445	0.820067
24.455	24.5228	24.6097	24.3594	24.5589	24.4461	24.6212	23.9882	23.8043	24.6353	24.8122	24.139	24.6057	24.2348	24.0678	24.1815	24.0351	24.412	24.6044	24.1125	23.9295	24.2156	24.7036	24.3627					6	6	6	24.4	24.4	24.4	29.873	0	114.86	11525000000	18	82	0.424504	0.610557	-0.158626	-0.925971	1.46774	0.0597101	-0.235819	-2.45336	0.686907	0.320606
25.098	25.1269	25.1473	25.3374	25.4929	25.0631	25.3214	24.6439	25.0255	25.7059	25.9556	25.332	25.3327	25.1451	24.9697	24.8623	24.7567	25.1356	25.3484	24.9881	24.6573	24.9493	25.4207	25.1223					6	6	6	63.8	63.8	63.8	17.651	0	323.31	18417000000	10	92	0.245384	0.77127	0.119806	0.589894	0.858539	0.198178	-0.177232	-1.60987	0.451311	0.49347
23.9563	24.4984	24.2749	24.4824	24.3725	24.1756	23.9781	23.95	24.1491	24.358	24.0402	24.0059	24.0206	24.119	23.792	24.012	24.1479	24.2949	24.2779	24.1195	24.0947	24.2207	24.4455	24.2312					4	4	4	17	17	17	38.751	0	109.42	7758200000	16	52	1.16178	0.219532	-0.213155	-2.03781	1.21334	0.0986906	-0.228973	-2.10859	0.263906	0.688015
25.0008	24.7168	24.946	25.0361	25.0652	24.6816	24.7303	23.9545	24.2461	24.5723	24.9014	24.4058	24.4776	24.1627	23.3648	23.8291	24.1513	24.2002	24.5101	24.3645	24.2397	23.7369	24.5268	24.5239		+	+	WT_19_WT_0;WT_38_WT_0	6	6	6	22.9	22.9	22.9	40.989	0	40.849	8583400000	20	38	1.74782	0.102	-0.43933	-2.82933	3.33936	0.00264789	-0.876796	-5.10931	2.70324	0.013284
25.4672	25.4445	25.7567	25.6185	25.4495	25.3178	24.7301	24.8542	24.7288	24.7985	23.8623	25.0964	25.3227	24.3331	24.6954	24.7998	24.5536	25.0737	24.92	24.5847	24.9359	24.7529	24.8531	24.8767	+	+	+	WT_19_WT_0;WT_38_WT_0;WT_9_WT_0	5	5	5	57	57	57	11.522	0	95.388	13521000000	7	67	2.95916	0.0148936	-0.830662	-4.52573	2.93259	0.00578182	-0.712678	-4.48611	5.0648	0.00133333
26.4864	26.5353	26.8231	26.7605	26.6647	26.4515	26.1917	25.7798	25.7801	26.3895	27.0134	25.8727	26.1001	25.5763	25.9173	25.7569	25.8064	25.6284	25.9448	25.8996	25.428	25.6362	26.2454	25.7251		+	+	WT_19_WT_0;WT_38_WT_0	9	9	9	41.1	41.1	41.1	34.079	0	131.27	32823000000	12	94	1.26804	0.189205	-0.449036	-2.18327	5.02583	0.000727273	-0.822679	-8.20553	3.96914	0.00327273
23.3056	22.2947	22.5353	22.6562	23.5227	22.8006	21.8016	23.6003	23.6828	23.503	22.8081	22.1995	22.0795	22.9782	22.8161	22.8966	22.2576	22.5361	21.9955	22.8398	23.8971	24.3152	21.6102	22.6823					4	4	4	27.1	27.1	27.1	16.077	0	17.573	1909200000	4	10	0.0775874	0.919838	0.0799996	0.211958	0.504203	0.399546	-0.258499	-1.06206	0.0277698	0.967053
26.2464	22.8698	21.5282	26.3597	26.3126	25.906	22.6959	23.0846	22.4246	26.5522	21.578	22.369	22.762	21.4307	22.6253	26.1249	25.6552	22.9817	26.2582	26.2191	26.2907	22.9968	26.1314	26.0493					6	6	6	10.9	10.9	10.9	91.471	0	25.833	20990000000	48	38	0.825304	0.373252	-1.75307	-1.56129	0.530879	0.375479	-1.2738	-1.10624	0.340602	0.600027
24.4278	24.6907	24.4301	24.4514	22.6161	24.1001	22.2887	23.0097	22.1983	23.8985	23.7335	23.6908	22.937	22.8923	22.5489	23.2634	21.9042	23.5401	23.4998	22.7293	22.5284	21.9465	23.779	22.6582		+	+	WT_19_WT_0;WT_38_WT_0	1	1	1	9.6	9.6	9.6	17.649	0	38.379	3397900000	11	38	1.31365	0.177155	-0.982779	-2.24527	2.07601	0.0208703	-1.2717	-3.27253	1.91082	0.0447716
22.7939	23.0076	23.1446	23.1181	23.2286	22.9865	23.3798	23.228	23.1346	23.4394	22.8874	23.196	23.2313	23.7491	23.5463	23.5473	23.4718	23.2311	23.4491	23.5183	23.2949	23.211	23.3986	23.4237		+	+	WT_19_WT_0;WT_38_WT_0	2	2	2	9.6	9.6	9.6	33.15	0	18.084	3390600000	13	45	0.865675	0.354695	0.164314	1.62025	2.61927	0.0092129	0.416284	4.02913	2.8427	0.0121194
25.9686	26.239	26.2252	26.1	26.1384	26.0532	25.9313	26.2708	26.1482	26.403	25.7064	26.2536	26.2608	26.214	26.23	26.1236	26.0567	26.0245	26.0877	26.1497	26.1788	26.0354	26.2011	26.1836					6	6	6	31.7	31.7	31.7	27.824	0	68.783	40654000000	14	134	0.00562115	0.996725	-0.00186348	-0.0165255	0.216884	0.694313	0.0308587	0.531168	0.145353	0.819515
27.9812	28.6424	28.4953	28.6305	28.4406	28.679	28.7988	28.7026	28.948	28.9399	28.3578	29.604	29.0714	29.0403	29.2124	28.7159	28.8984	28.8107	28.5256	29.0752	29.0233	28.1806	28.3569	28.9857		+		WT_19_WT_0	5	5	5	97.2	97.2	97.2	8.3434	0	323.31	108230000000	6	137	1.19587	0.21136	0.413692	2.08465	2.38001	0.0127158	0.480022	3.6912	0.539872	0.421856
27.3885	27.5557	27.5915	27.5519	27.4816	27.537	27.3882	27.1667	27.2776	27.7087	27.6893	27.24	27.5639	27.2514	27.2779	27.2709	27.366	27.3568	27.5029	27.4305	27.1839	27.4059	27.5207	27.2631		+		WT_19_WT_0	37	37	37	50.8	50.8	50.8	101.32	0	323.31	132450000000	56	570	0.502861	0.547678	-0.105933	-1.05982	1.90462	0.0278423	-0.169862	-3.04031	1.23427	0.126604
22.1598	23.0765	22.1266	23.0208	23.7143	23.0548	22.7181	22.6374	23.5746	23.2069	23.6152	24.9478	23.8598	23.4194	23.9113	23.2025	23.3467	23.9706	23.586	23.4598	23.0904	23.574	24.7281	24.8428		+		WT_19_WT_0	4	4	4	30.7	30.7	30.7	19.235	0	111.1	4280100000	9	27	0.712043	0.422355	0.591162	1.39212	1.63105	0.0458743	0.759581	2.67265	1.60566	0.0712058
23.8117	24.0587	23.7881	23.9156	24.0464	23.8004	23.8183	23.3947	23.59	24.1126	24.1211	23.8763	24.1201	23.7893	23.8364	23.5465	23.6823	23.6983	24.011	23.7307	23.3703	22.212	24.0866	23.5862					5	5	5	21.5	21.5	21.5	35.482	0	20.78	8346500000	18	40	0.281544	0.732945	-0.0846259	-0.661982	0.666252	0.289173	-0.124644	-1.32188	0.732291	0.293755
24.6988	24.8754	25.1457	24.8341	24.8121	24.6945	24.6487	24.1951	24.3689	25.1731	24.7535	24.4897	24.7867	24.7396	24.1142	23.9126	24.7818	24.5967	24.5088	24.0536	24.3435	24.2389	21.2412	24.4971					3	3	3	14.4	14.4	14.4	30.987	0	43.891	9837900000	14	53	0.810681	0.379271	-0.238613	-1.53977	1.20589	0.100032	-0.354871	-2.09838	1.11021	0.156351
24.2838	24.8796	25.3996	25.488	24.8752	25.1568	25.3271	25.1098	25.6276	26.047	26.3454	25.1474	25.559	26.2835	25.0797	25.2327	25.4387	25.7008	25.376	25.227	25.4981	25.5285	25.6119	25.4681					3	3	3	12.5	12.5	12.5	40.047	0	102.97	17173000000	17	78	1.24202	0.197355	0.586894	2.14779	1.24362	0.0932402	0.535244	2.14998	1.37991	0.100467
22.7742	22.7348	22.309	22.6944	22.7468	22.7921	23.0917	23.6447	24.3903	23.4841	22.4135	22.2723	23.153	23.0139	22.6673	23.4624	22.8183	22.8175	23.0332	23.0658	23.5356	22.0708	22.1143	22.3698					8	8	8	20.3	20.3	20.3	57.744	0	19.297	3222800000	29	22	0.864356	0.354366	0.540885	1.61833	1.32023	0.0802795	0.313511	2.2542	0.0315368	0.9631
27.2903	27.1587	27.2989	27.2061	27.4017	27.4256	27.7224	27.7895	27.7871	27.7798	27.4995	27.5081	27.1655	27.2037	27.6911	27.445	27.5298	27.7309	27.6431	27.6601	27.3626	27.3871	27.4318	27.4734	+			WT_9_WT_0	20	20	20	64.9	64.9	64.9	39.154	0	323.31	208000000000	21	572	3.51631	0.0114	0.384214	5.39266	0.813166	0.216267	0.164132	1.54343	1.79684	0.0509106
25.8384	25.5026	25.5731	25.3583	25.2469	25.3854	25.0352	25.1116	25.4071	25.014	25.0616	25.2188	25.0691	24.7851	24.6967	24.9968	25.0477	24.8674	25.182	25.0416	25.1564	25.2551	24.966	25.2777		+	+	WT_19_WT_0;WT_38_WT_0	8	8	8	14.9	14.9	14.9	81.962	0	50.787	10721000000	39	44	2.08369	0.0543652	-0.342729	-3.28299	3.56194	0.00182609	-0.573669	-5.46704	2.1961	0.0288392
27.4031	27.4148	27.3231	27.3598	27.1836	26.895	26.945	26.3126	26.0447	26.8935	27.0601	26.4903	27.193	26.8073	25.9413	26.4221	26.5087	26.6319	27.2115	27.0714	26.4399	25.8941	27.2138	26.7667	+	+		WT_19_WT_0;WT_9_WT_0	2	2	2	35.4	35.4	35.4	7.3563	0	11.205	21836000000	5	45	2.22427	0.0408932	-0.638845	-3.47542	2.31739	0.014102	-0.679178	-3.60409	1.26716	0.120255
25.1969	25.1143	25.2331	25.328	25.0783	24.9191	25.3233	24.3795	24.6248	25.18	25.5331	24.9798	25.3179	24.8642	24.583	24.7192	24.517	24.8548	25.13	24.7648	24.5596	24.0609	24.7764	24.7837			+	WT_38_WT_0	10	10	10	47	47	47	18.358	0	180.77	21128000000	12	134	0.331345	0.68554	-0.141535	-0.757389	1.5597	0.0502408	-0.335641	-2.57693	1.86744	0.0476555
23.7672	23.9141	22.8524	23.4187	22.5151	23.9099	23.5257	22.5083	21.7335	21.6825	22.4647	23.3086	23.4937	22.9983	22.4917	21.9654	22.8752	21.6996	21.4852	21.6719	22.9737	21.9782	21.5835	24.0154					2	2	2	25.3	25.3	25.3	19.37	0	17.903	2219200000	9	7	1.25891	0.19162	-0.858971	-2.17083	1.29166	0.0848205	-0.80889	-2.21541	1.37818	0.100398
25.4666	24.9873	24.886	25.0049	24.6801	25.3615	24.1015	25.0806	25.5599	23.9438	23.6136	24.7807	24.377	24.0933	25.222	25.1208	24.8701	23.6424	24.0725	24.71	25.4552	25.4666	24.49	24.9391					5	5	5	25.7	25.7	25.7	24.34	0	176.84	12615000000	15	83	0.906423	0.334766	-0.551069	-1.67916	0.998827	0.148	-0.510136	-1.81081	0.365106	0.573011
22.5689	22.578	22.5497	22.5255	22.3405	22.848	22.4245	23.3704	23.2921	22.1906	22.0497	22.2653	22.9342	22.2364	23.0028	23.1538	23.689	22.4726	22.0635	22.7301	22.9915	22.9822	22.3335	22.6185					5	5	5	15.1	15.1	15.1	53.578	0	11.091	2233500000	23	26	0.0436299	0.956058	0.0303198	0.123161	0.833905	0.207128	0.346358	1.5739	0.119175	0.849775
20.8474	20.9995	21.0048	21.0238	21.3943	21.1112	21.2825	21.919	21.7202	21.1341	20.2332	21.24	21.1852	21.6742	21.6367	22.4225	21.6178	21.5278	21.2269	21.7399	21.7411	21.4298	22.2825	21.5279		+	+	WT_19_WT_0;WT_38_WT_0	1	1	1	4.7	4.7	4.7	29.76	0.00056625	3.4641	732410000	13	37	0.334597	0.683475	0.191356	0.763478	2.15106	0.0190631	0.61389	3.37496	2.30223	0.025856
24.0929	24.082	23.9574	24.1072	23.8159	23.7938	23.2808	24.311	23.5	23.1968	23.8288	23.2387	23.6016	23.4094	23.2305	23.4763	23.3373	23.5752	23.2815	22.805	23.52	23.1232	22.8899	23.8916		+	+	WT_19_WT_0;WT_38_WT_0	5	5	5	38.7	38.7	38.7	16.707	0	68.223	3731300000	9	40	1.29256	0.182272	-0.415525	-2.21663	4.17918	0.0008	-0.536485	-6.53227	2.67209	0.0139765
24.7022	24.9984	24.9944	24.7412	24.9862	24.79	24.5635	24.1668	24.324	24.4677	24.8651	24.8334	24.6543	24.1676	24.6772	24.5255	24.1984	24.246	24.528	23.909	24.0124	23.4775	24.6442	24.7641		+	+	WT_19_WT_0;WT_38_WT_0	8	8	8	19.7	19.7	19.7	50.117	0	54.002	11411000000	18	75	1.59518	0.129756	-0.331994	-2.62454	2.67548	0.00872973	-0.457259	-4.10982	1.90194	0.0453869
26.2983	25.8899	26.1836	25.9543	25.8593	26.276	25.7855	25.7442	26.2409	25.7579	25.6596	25.7237	25.9392	25.2089	26.2487	26.0753	25.8199	25.6218	25.462	25.754	26.1128	25.5294	25.7951	25.8423					9	9	9	30.7	30.7	30.7	47.981	0	71.209	24249000000	20	95	1.26713	0.188303	-0.258265	-2.18203	0.791748	0.224188	-0.257914	-1.51178	1.58751	0.0718606
24.4849	23.8928	24.6055	24.3425	24.3064	24.1408	24.4806	24.4208	24.3934	24.6346	24.9865	24.3975	24.5724	24.5161	24.1509	24.0487	23.843	24.421	24.6801	24.1119	24.1246	24.0594	24.6678	24.1041					5	5	5	22.9	22.9	22.9	33.595	0	80.232	19791000000	17	68	1.01594	0.274799	0.256743	1.83492	0.0865187	0.878788	-0.0368185	-0.234442	0.00892543	0.989624
27.244	27.2549	27.2162	27.2557	27.2695	27.0559	27.1271	26.6399	26.8259	27.1197	27.4473	27.0983	27.224	26.9226	22.1708	21.9095	22.0486	23.1009	22.9345	21.7412	26.6991	22.4494	27.1891	26.8646		+		WT_19_WT_0	2	2	2	12.9	12.9	12.9	19.335	0	7.6923	27651000000	4	26	0.756689	0.404586	-0.173003	-1.45952	2.06212	0.0213554	-3.31998	-3.25363	1.49855	0.0825063
27.2842	27.3872	27.4816	27.388	27.2441	27.2401	27.5961	26.68	26.9207	27.7082	27.5536	27.3472	27.5851	27.2583	27.3614	27.0043	27.0524	27.2521	27.5183	27.3954	26.9748	26.8283	27.4475	27.2054					8	8	8	62.3	62.3	62.3	17.076	0	288.13	57354000000	9	116	0.0773954	0.918923	-0.0365451	-0.211471	0.408205	0.487795	-0.0852766	-0.897288	0.415777	0.524471
24.5212	24.4102	24.4928	24.4409	24.5601	24.5895	24.2005	24.2029	24.5912	24.8815	24.1088	24.4244	24.1026	24.5291	24.7314	24.2109	24.1283	24.3019	24.4992	24.5287	23.97	24.121	24.1538	24.2722					3	3	3	29	29	29	19.944	0	129.88	8095400000	8	52	0.364144	0.659049	-0.100872	-0.818085	0.852943	0.200419	-0.168419	-1.60172	1.57128	0.0738082
25.442	25.7086	25.3814	25.1687	25.3075	25.3079	25.177	24.6348	24.7344	25.4992	25.4338	25.1104	25.1272	24.6207	24.8401	24.8253	24.752	25.4627	25.2734	24.9998	24.4599	24.3754	25.6721	24.9995		+		WT_19_WT_0	3	3	3	14.3	14.3	14.3	29.192	0	15.786	10430000000	14	50	0.96936	0.297562	-0.287738	-1.7691	1.93286	0.0266863	-0.448003	-3.07843	1.11994	0.153827
25.6157	25.7034	25.5083	25.5988	25.7909	22.5776	25.0078	24.7299	24.4779	22.7412	22.0395	24.9319	22.5895	22.3053	21.5556	22.9647	22.1923	22.9809	25.1812	21.6722	24.5762	21.686	22.097	24.4534		+		WT_19_WT_0	2	2	2	38.4	38.4	38.4	10.056	0	9.0491	5735800000	5	27	0.830835	0.370148	-1.1444	-1.5694	3.16868	0.0037619	-2.70107	-4.8433	1.28982	0.116383
27.3522	27.4056	27.5396	27.4671	27.4589	27.3426	27.4101	26.7794	27.0028	27.4979	27.4685	27.0644	27.2937	27.0373	27.0161	27.0258	26.9466	27.2278	27.4557	27.1575	26.8982	26.7178	27.4064	27.0115		+		WT_19_WT_0	9	9	9	45.4	45.4	45.4	24.069	0	115.74	71202000000	12	187	0.986048	0.290501	-0.223806	-1.79275	3.44585	0.00190164	-0.33647	-5.27888	1.59301	0.0713684
25.9659	25.8944	25.7022	25.5823	25.6706	26.2378	26.0417	26.8411	26.8744	26.2072	25.9639	26.7282	25.7299	26.5653	26.9708	26.5647	26.3575	26.0012	25.7285	26.4168	26.3311	26.2444	25.7712	26.2588					9	9	9	45.4	45.4	45.4	22.652	0	323.31	39956000000	15	204	1.91168	0.0777538	0.600551	3.04984	1.52962	0.0539179	0.522697	2.53653	0.997857	0.186459
25.0344	24.8691	24.7976	24.6302	24.7994	25.1286	24.0123	25.6512	25.6772	24.3342	23.1885	24.8048	24.3241	24.8242	25.4383	25.3471	25.2892	24.6713	24.237	24.903	25.3082	25.5735	24.2363	24.8094					2	2	2	7.3	7.3	7.3	21.758	0	26.023	12773000000	7	93	0.279314	0.733274	-0.265128	-0.657607	0.221228	0.691389	0.105843	0.540236	0.04849	0.939183
25.0349	25.2659	25.5434	25.6279	25.5883	25.2812	25.4134	24.8602	24.9117	25.4353	25.7556	25.3548	25.5455	25.0576	24.8579	24.9458	24.9855	25.1619	25.4515	24.9667	24.8187	24.7028	25.4585	25.0916					12	12	12	42.5	42.5	42.5	52.915	0	317.95	28182000000	27	157	0.251223	0.766716	-0.101751	-0.601711	1.24909	0.0921988	-0.297887	-2.15745	1.0745	0.165494
27.6915	27.804	27.918	27.7565	27.7039	27.6037	27.7341	27.1957	27.4097	27.8485	27.9388	27.6583	27.769	27.3297	27.411	27.3543	27.9653	27.5936	27.6454	27.3471	27.823	26.8373	27.7639	27.5017					12	12	12	53.2	53.2	53.2	36.479	0	323.31	140620000000	18	274	0.433929	0.601285	-0.115413	-0.942417	0.820166	0.213531	-0.175779	-1.55373	0.909552	0.216513
25.1287	24.9627	25.3036	25.1801	25.1705	24.9422	25.2645	24.5685	24.5361	25.3744	24.8253	25.0935	25.0164	24.413	24.5909	24.702	24.5674	24.2028	24.7812	24.6014	24.4827	25.2142	25.2171	24.911		+		WT_19_WT_0	7	7	7	22.5	22.5	22.5	52.783	0	96.288	12341000000	26	62	0.525504	0.537717	-0.170933	-1.09739	2.76988	0.00769925	-0.532592	-4.24656	0.987544	0.190537
22.447	22.75	22.9042	22.6306	23.0098	22.6944	22.9338	22.4082	22.4936	22.1713	21.5579	22.3864	22.3635	22.425	23.2433	23.038	22.1528	22.3952	21.4261	23.6304	23.0378	22.7134	21.322	22.3289					2	2	2	9.7	9.7	9.7	39.672	0.0006068	5.8004	1180800000	21	7	1.17229	0.21689	-0.41413	-2.05226	0.301868	0.593809	-0.136365	-0.701423	0.391241	0.547516
30.6966	30.915	30.688	30.7375	30.9971	30.704	30.8804	30.739	30.7919	30.8949	31.4209	30.8937	30.84	30.8906	30.8284	30.7376	30.7154	30.7811	30.9773	30.9446	30.8062	30.7466	31.0402	30.9199					30	30	30	71	71	71	51.757	0	323.31	1019500000000	20	1179	0.646835	0.462443	0.147093	1.29172	0.0539749	0.922578	0.00912317	0.150801	0.888155	0.222301
29.5002	29.6029	29.6738	29.7163	29.6542	29.6013	29.683	29.4196	29.4403	29.9279	30.0338	29.609	29.9721	29.8683	29.4221	29.4051	29.5508	29.7074	29.5609	29.336	29.4091	29.4303	29.6855	29.4669					36	36	36	70.5	70.5	70.5	66.46	0	323.31	505020000000	29	1036	0.234244	0.781877	0.0608161	0.567151	0.11038	0.845943	0.0295159	0.292924	1.44213	0.0903765
23.2634	22.6613	22.5592	22.6531	21.5591	22.7468	21.9297	21.8393	21.9084	22.7635	23.4606	22.0092	22.5651	22.2331	22.1565	23.4427	23.1517	21.905	22.7132	21.6077	22.5885	22.7092	23.4239	22.026					3	3	3	26.9	26.9	26.9	15.244	0	32.409	2046100000	6	33	0.315487	0.700294	-0.255349	-0.727457	0.00189701	0.99707	0.00187874	0.00560066	0.0659511	0.914752
22.5071	23.5118	22.5465	24.8011	24.7693	24.9343	24.5453	24.8468	24.9294	24.69	22.1236	24.8705	24.7059	22.9569	24.9298	25.247	24.8191	21.2617	22.3755	21.9435	24.8765	24.9082	23.2096	24.8535					4	4	4	19.2	19.2	19.2	34.086	0	13.955	6165000000	16	29	0.331561	0.685824	0.489249	0.757794	0.0648923	0.909276	0.1417	0.179399	0.0758322	0.902102
23.2924	23.8415	21.8528	21.9408	23.5976	24.1616	22.2329	22.9965	20.7648	22.2591	22.5299	22.3522	22.1062	22.4483	22.6894	22.4509	22.6697	22.5422	22.5968	22.5931	22.8688	23.5488	23.3264	22.7843					2	2	2	2.6	2.6	2.6	76.083	0.00056211	3.1988	2014700000	36	12	1.01071	0.278188	-0.925248	-1.82756	0.804259	0.220361	-0.630004	-1.53029	0.144139	0.818567
23.7466	23.787	23.8842	23.7254	23.6572	23.5298	23.5955	23.1468	23.6515	23.7111	24.108	23.6492	23.8127	23.8966	23.1016	23.7097	23.1403	23.9152	24.0491	23.8398	23.1725	23.0707	23.902	23.7552					6	6	6	13	13	13	75.921	0	16.45	4745900000	30	45	0.240761	0.77438	-0.0780032	-0.580489	0.344116	0.543633	-0.125689	-0.781211	0.211271	0.749153
25.5413	25.5028	25.401	25.4931	25.4824	25.5727	25.3541	25.2334	25.2893	25.4027	25.7227	25.4894	25.3541	24.9961	25.3057	25.3568	25.0917	25.1755	25.4987	25.0979	25.5143	24.7486	25.3596	25.2571		+		WT_19_WT_0	13	13	13	35.8	35.8	35.8	52.657	0	323.31	35764000000	27	219	0.53348	0.535095	-0.0836016	-1.11052	2.83851	0.00679675	-0.285563	-4.34699	1.20615	0.132392
26.1613	26.0512	26.3078	26.2392	26.1675	25.8529	25.8393	25.1757	25.4589	25.8729	25.9869	25.6805	25.7643	25.3356	25.6291	25.4073	25.3377	25.7238	25.8876	25.706	25.4816	25.0478	26.0688	25.5321		+	+	WT_19_WT_0;WT_38_WT_0	4	4	4	23.5	23.5	23.5	21.857	0	35.787	17741000000	11	67	2.09013	0.0538596	-0.460924	-3.29176	3.74536	0.00122222	-0.596996	-5.77178	2.017	0.0385434
21.7503	22.7978	22.1777	22.0413	20.9916	21.9656	23.3271	23.177	22.6318	22.5853	21.8904	22.7893	22.049	23.1073	22.7179	21.6154	22.3357	22.4375	22.4871	22.613	22.7999	22.7583	23.343	22.3778					3	3	3	13.1	13.1	13.1	48.996	0	111.91	1717900000	20	20	1.46628	0.151068	0.779412	2.4514	0.665248	0.288246	0.423054	1.32032	1.72026	0.0580241
29.3871	29.6145	29.6979	29.724	29.7315	29.5206	29.7968	29.2652	29.2636	29.8354	30.349	29.592	30.0827	29.783	29.3313	29.2917	29.4375	29.6415	29.9221	29.5243	29.3379	29.2941	29.8127	29.6515					27	27	27	58.5	58.5	58.5	62.289	0	323.31	749890000000	31	838	0.157855	0.841007	0.0710599	0.403243	0.0470402	0.930779	-0.0179971	-0.132333	0.0686202	0.913233
25.2239	25.4354	25.5885	25.6872	25.5253	25.1029	25.4186	25.2176	25.1522	25.7628	25.8497	25.6872	26.0209	25.6545	25.2843	25.3197	25.2397	25.5187	25.9532	25.5669	25.4768	24.9477	25.8007	25.7845					6	6	6	58.7	58.7	58.7	15.545	0	323.31	27591000000	9	118	0.240662	0.773857	0.0875082	0.580287	0.212054	0.699936	0.0791238	0.521032	0.43001	0.512292
29.138	29.2675	29.3455	29.3153	29.1562	29.2744	29.2744	28.8669	29.0247	29.732	29.6512	29.653	29.2457	29.2506	29.2737	28.9095	28.913	28.9854	29.1294	29.0783	28.6611	28.4031	29.2179	29.1937					9	9	9	58.3	58.3	58.3	17.398	0	323.31	375330000000	5	399	0.335746	0.682205	0.11756	0.765626	1.06543	0.128028	-0.153155	-1.90427	1.23695	0.125853
25.6209	25.4483	25.8125	25.6779	25.511	25.4848	25.0988	24.9204	25.0315	25.18	25.8497	24.8635	25.5585	24.5827	24.988	24.9481	24.9897	25.1003	25.3521	24.896	24.4873	24.353	25.3678	25.0748		+	+	WT_19_WT_0;WT_38_WT_0	5	5	5	18.3	18.3	18.3	35.34	0	60.843	18600000000	15	60	1.70866	0.109283	-0.435242	-2.77678	2.61755	0.00915385	-0.564674	-4.02668	2.34652	0.0240667
26.7031	25.6262	25.1543	25.2425	25.1469	25.2489	24.3919	28.0745	26.6399	24.8281	23.9689	25.2415	24.7209	25.313	25.9118	26.1497	25.6939	24.9159	24.7436	25.2656	26.7017	28.074	24.4727	25.6092					7	7	7	37.5	37.5	37.5	20.988	0	83.798	17777000000	8	123	0.00190236	0.997888	0.00381597	0.00561641	0.0749421	0.894504	-0.0694189	-0.205233	0.19272	0.76802
25.9233	25.7579	26.4116	26.0044	25.9614	26.172	25.9157	25.4644	25.8579	25.9498	25.0854	26.0227	26.0825	25.9898	25.5668	25.8088	26.0621	26.1768	25.6118	25.9511	25.5433	26.1956	26.1163	26.2049					20	20	20	24.2	24.2	24.2	91.448	0	265.49	45986000000	47	235	1.01641	0.275025	-0.322455	-1.83559	0.300017	0.596073	-0.0906302	-0.697861	0.285021	0.664134
24.8971	24.4338	24.2099	24.3213	23.967	24.387	25.3792	25.5894	25.4428	21.8102	25.5022	24.363	25.4862	25.2327	24.5916	25.1059	25.1251	25.1689	25.1502	24.1788	24.8994	25.5959	25.3226	24.8677		+		WT_19_WT_0	7	7	7	42.7	42.7	42.7	26.907	0	56.843	13076000000	14	51	0.205035	0.803974	0.311805	0.506206	2.82129	0.0068254	0.749069	4.32171	1.64732	0.0665303
22.5115	22.8867	21.9175	23.0668	21.36	22.2678	22.2203	21.1783	23.4225	23.851	22.1939	22.6901	22.2539	22.177	21.507	21.9983	22.3295	21.45	22.7432	22.1074	22.3526	21.6592	22.675	22.2098					2	2	2	6.2	6.2	6.2	48.717	0.00058548	4.473	679910000	20	7	0.225973	0.784211	0.257632	0.550093	0.630478	0.309349	-0.382436	-1.26613	0.0512483	0.93565
30.7619	31.141	31.3411	31.3884	31.3703	31.2711	31.376	31.1104	31.2333	31.7401	31.2104	31.7005	31.496	31.8763	31.5706	31.2474	31.3888	31.5923	31.6337	31.5108	31.3421	31.2952	31.5338	31.48					21	21	21	68.7	68.7	68.7	14.834	0	323.31	2898300000000	8	1449	0.622393	0.468918	0.182781	1.25342	1.44656	0.0624286	0.316266	2.42485	1.35726	0.104839
30.58	30.6029	30.5604	30.5721	30.5125	30.6958	30.5606	30.72	30.5835	30.7064	30.1708	30.5329	30.2748	31.0856	30.82	30.7491	30.6883	30.8758	30.8234	30.8587	30.9115	31.0114	30.579	30.737			+	WT_38_WT_0	24	24	24	89	89	89	22.422	0	323.31	1767100000000	14	997	0.196846	0.808712	-0.0415856	-0.488755	0.739203	0.248643	0.161649	1.43324	2.2687	0.0263759
31.6272	31.4657	31.6573	31.7797	31.5994	31.3242	31.4974	31.3897	31.3106	31.6489	31.9516	31.335	31.4295	31.3662	31.3221	31.1703	31.3584	31.5075	31.7044	31.282	31.5253	31.4326	31.5255	31.4888		+		WT_19_WT_0	25	25	25	78.6	78.6	78.6	22.196	0	323.31	1546800000000	11	1652	0.17829	0.823175	-0.0534074	-0.448577	1.66272	0.0434971	-0.216585	-2.71514	0.443743	0.499678
30.8268	31.3685	30.5727	30.745	31.3061	30.9977	30.9051	31.1841	31.2812	30.6739	29.8912	30.8399	30.419	31.2108	31.3854	31.3827	30.8101	31.2651	30.1772	30.7395	31.0272	32.5509	30.6913	30.6252					14	14	14	82	82	82	11.133	0	323.31	569840000000	6	437	0.312528	0.701921	-0.173582	-0.721826	0.219372	0.69197	0.109378	0.536366	0.0008643	0.999816
29.8472	29.6674	29.7446	29.8246	29.9208	29.828	29.5757	30.3078	30.3043	29.2006	29.1054	29.4224	29.7116	29.3611	29.8343	30.1332	30.1771	29.5238	29.8554	29.7148	30.319	30.2049	29.4678	30.0471					28	28	28	65.2	65.2	65.2	30.047	0	323.31	889420000000	13	1173	0.297741	0.714794	-0.15274	-0.693473	0.0390311	0.942732	-0.015248	-0.110696	0.444266	0.499459
30.2592	30.462	30.5091	30.3132	30.476	30.2624	30.1052	29.9686	30.24	30.4266	30.367	30.5504	30.5835	30.4362	30.3633	30.3526	30.3069	30.3439	30.4709	30.3435	30.177	30.1646	30.5585	30.1688					12	12	12	67.4	67.4	67.4	10.44	0	197.77	1580700000000	5	1058	0.494465	0.553971	-0.104007	-1.04578	0.105121	0.851518	0.0174138	0.280224	0.348168	0.591726
30.8932	31.4226	31.0978	31.281	31.5647	31.2829	31.5872	31.6499	31.4855	32.0082	31.6681	31.6953	31.2032	31.702	32.2149	31.7155	31.5395	31.6663	31.1822	31.6724	31.6628	32.2125	31.3443	31.4756	+			WT_9_WT_0	15	15	15	65.8	65.8	65.8	12.366	0	323.31	1930100000000	5	1083	2.26117	0.0387475	0.425352	3.52628	1.52158	0.0543131	0.41654	2.52575	1.06975	0.166896
30.0337	29.8252	29.9933	30.2242	29.9709	30.0945	30.1251	30.2142	30.2656	30.6102	30.5453	30.7322	30.9528	30.2644	30.5596	30.3073	29.9525	30.169	30.9357	30.5317	30.9347	30.6448	29.8417	30.9618	+		+	WT_38_WT_0;WT_9_WT_0	28	28	28	80.6	80.6	80.6	26.133	0	323.31	1460200000000	12	1016	2.19316	0.0435769	0.391795	3.43267	1.32594	0.0795439	0.343956	2.26193	2.13991	0.0320265
31.349	31.0251	31.0198	31.0168	30.9218	30.9903	30.6613	30.5829	30.5452	30.5115	30.6362	30.7114	30.6694	30.0229	30.4965	30.6906	30.3246	30.3566	30.8811	30.5087	30.7977	30.0161	30.5466	30.8605	+	+	+	WT_19_WT_0;WT_38_WT_0;WT_9_WT_0	11	11	11	68.6	68.6	68.6	15.382	0	323.31	1312400000000	5	591	4.17335	0.0102857	-0.445737	-6.52166	3.44389	0.00187097	-0.627041	-5.27573	1.92725	0.0435464
30.259	30.5944	30.4252	30.3247	30.2732	30.0503	30.2149	30.151	29.696	29.941	30.6364	30.4466	30.1761	29.9231	30.1308	29.9252	30.1182	30.3691	29.9217	30.0205	29.9378	31.4305	30.309	29.8853					8	8	8	79.7	79.7	79.7	7.3395	0	323.31	549890000000	2	503	0.406199	0.628085	-0.140168	-0.893735	1.22119	0.0976129	-0.214074	-2.11933	0.103275	0.868944
29.5928	29.7575	30.0388	30.0737	30.2158	29.9878	30.2248	30.1806	30.0562	30.4764	29.7373	30.2626	30.0625	30.8565	30.4146	30.4461	30.3296	30.6777	30.3711	30.3646	30.3454	30.424	30.4549	30.2226		+	+	WT_19_WT_0;WT_38_WT_0	11	11	11	65.9	65.9	65.9	9.399	0	157.76	710110000000	4	371	0.814294	0.377537	0.211918	1.54509	2.2833	0.0151287	0.520091	3.55687	2.77309	0.0123784
30.5337	30.6229	30.9866	30.1967	30.4919	30.3958	31.1908	30.5237	30.1623	30.8281	30.9128	30.4541	30.7539	31.0468	30.2346	30.6391	30.5911	31.1599	30.9352	30.6041	30.7923	31.1247	30.9607	30.7204					14	14	14	83.6	83.6	83.6	13.403	0	323.31	730870000000	8	660	0.332905	0.68412	0.140727	0.760311	0.557022	0.355781	0.199632	1.14894	1.43688	0.0912515
30.2559	30.0197	29.8668	29.8643	29.8075	30.2429	29.7245	31.1935	31.1586	29.6469	29.2792	29.9263	29.8087	30.1439	30.88	30.7159	30.6724	30.1544	29.8716	30.3476	31.0579	31.1139	29.6927	30.3253					20	20	20	95.2	95.2	95.2	11.309	0	323.31	1128200000000	6	956	0.166634	0.837201	0.145384	0.422865	1.16254	0.108091	0.386375	2.03885	0.815195	0.253009
31.691	31.7971	31.8936	31.8434	31.8826	31.8271	31.8251	31.6535	31.645	32.1193	32.0171	32.0145	31.9573	32.1283	31.9222	31.847	31.9674	32.1062	32.1074	31.9139	31.9647	32.0512	32.1903	31.9388		+	+	WT_19_WT_0;WT_38_WT_0	30	30	30	87.2	87.2	87.2	20.256	0	323.31	2399900000000	11	1415	0.273223	0.743133	0.0566235	0.645617	1.94019	0.0263556	0.165615	3.08833	2.49416	0.02
28.8489	27.8474	27.6104	28.1456	27.7255	28.2479	26.8317	29.7423	29.5881	25.9682	25.4112	26.7162	27.2009	25.9349	27.8841	28.6801	28.1432	26.6431	26.3222	27.2759	29.5856	28.6786	26.6906	28.1236					8	8	8	43.6	43.6	43.6	11.515	0	230.13	121660000000	3	324	0.406666	0.628721	-0.694662	-0.894562	0.746021	0.245689	-0.656589	-1.4435	0.220666	0.735585
31.7145	31.9779	31.8475	31.7468	31.6779	31.547	31.6332	30.8121	30.7763	31.5381	31.9792	31.2497	31.3006	31.5062	31.0851	31.2875	31.2214	31.5056	31.8326	31.4887	31.0909	31.1369	31.9009	31.3362		+		WT_19_WT_0	10	10	10	53.8	53.8	53.8	14.031	0	179.4	1668800000000	8	777	1.17981	0.215627	-0.420527	-2.0626	3.1465	0.00390588	-0.434202	-4.80922	1.05087	0.171328
30.1955	30.5053	30.4871	30.6446	30.6777	30.5728	30.6251	30.5019	30.4669	31.0075	31.0372	30.9136	30.8689	31.4185	30.8093	30.6706	30.627	31.0519	31.032	30.8159	30.7339	30.8336	30.8367	30.8685		+	+	WT_19_WT_0;WT_38_WT_0	18	18	18	75.7	75.7	75.7	18.522	0	323.31	1540600000000	7	780	1.08531	0.244617	0.244868	1.93197	1.75493	0.0368707	0.393857	2.83888	2.724	0.01255
28.6972	29.7311	29.4234	29.1334	29.2336	29.7914	30.7128	29.523	28.7747	30.8951	29.2602	31.2701	29.3986	30.5733	29.3387	29.626	30.3559	29.8994	29.3501	29.2054	29.8278	31.0274	29.4915	30.2458					8	8	8	60.7	60.7	60.7	12.477	0	323.31	278550000000	6	230	0.88595	0.344912	0.737601	1.64963	1.12863	0.114989	0.53031	1.99206	0.858242	0.233667
31.5288	31.6852	31.9135	31.4141	31.4943	31.6846	31.7306	31.7691	31.4418	31.7461	31.4966	31.7671	31.7984	32.2078	31.9268	31.7026	31.875	32.0511	31.9985	31.6763	32.0502	32.4542	31.9299	31.9467		+	+	WT_19_WT_0;WT_38_WT_0	18	18	18	94.6	94.6	94.6	17.38	0	323.31	2093000000000	10	717	0.158502	0.840995	0.038476	0.404697	1.8364	0.0317397	0.306865	2.94839	1.92739	0.043772
31.0649	30.7471	31.0103	31.0079	31.0436	30.7582	30.6897	30.3461	30.4097	30.9638	31.2142	30.6846	30.3296	30.4694	30.4176	30.5808	30.3569	30.8227	30.606	30.3699	30.3821	30.5499	30.9047	30.4192		+	+	WT_19_WT_0;WT_38_WT_0	3	3	3	47.5	47.5	47.5	6.6107	0	101.19	373200000000	2	267	0.784669	0.39042	-0.220631	-1.50127	3.02915	0.00454167	-0.442504	-4.63077	2.54438	0.0181075
30.5008	30.3857	30.3495	30.5359	30.339	30.4505	30.3501	30.8966	30.6495	30.1658	29.1403	29.842	30.0936	30.5072	30.2523	30.6819	30.298	30.417	30.5175	30.274	31.1701	31.1849	30.2367	30.5837					16	16	16	69.7	69.7	69.7	15.066	0	198.74	483610000000	8	332	0.456559	0.57832	-0.252875	-0.9815	0.236794	0.67468	-0.051926	-0.572381	0.674849	0.326085
25.3876	25.746	25.7003	21.9046	25.3097	25.7954	25.1554	25.7886	25.661	22.6747	24.2541	25.3678	25.6237	26.1243	25.7974	25.8693	26.3586	25.7763	25.5978	25.9973	26.2919	26.1167	25.4791	25.8807					1	1	1	3.6	3.6	3.6	48.266	0	10.307	12623000000	11	44	0.0729046	0.922991	-0.157011	-0.200032	0.792082	0.224239	0.950967	1.51227	0.754134	0.285727
29.6509	29.4449	29.6799	29.6922	29.5631	29.6238	29.4894	29.6875	29.7168	29.4162	28.9724	29.3383	30.0972	29.2527	29.4491	29.639	29.4619	29.4925	29.6815	29.4611	29.861	28.8689	29.2057	29.702					15	15	15	64.4	64.4	64.4	13.2	0	323.31	571120000000	7	589	0.763239	0.404113	-0.172353	-1.46933	0.136146	0.807646	-0.0437317	-0.353719	0.430999	0.511525
29.4274	29.3026	29.2516	29.1052	28.9487	29.3045	28.8089	29.4869	29.2499	29.0152	27.8373	28.8451	28.5131	28.9825	29.2982	29.5017	29.6088	29.249	28.7457	29.1874	29.5395	29.6161	28.8201	29.1638					14	14	14	71.3	71.3	71.3	13.835	0	323.31	593190000000	6	785	0.745172	0.411288	-0.349456	-1.44223	0.0637669	0.909763	-0.0311346	-0.176477	0.103356	0.869486
28.4311	28.3923	28.2176	28.5064	28.0728	28.3089	27.8721	28.6888	28.6899	28.1857	27.9841	27.7796	27.4414	27.9856	28.1496	28.6039	28.5262	28.2509	28.4963	28.348	28.5815	29.0428	28.7966	28.5532					21	21	21	74.3	74.3	74.3	23.405	0	323.31	1153000000000	12	1307	0.295169	0.7158	-0.121482	-0.688503	0.399661	0.493889	-0.161885	-0.882124	1.60479	0.0711367
30.6584	30.6638	30.7293	30.6788	30.5581	30.6883	30.5647	30.4954	30.5972	30.5039	30.1054	30.4981	30.5949	30.7398	30.4665	30.4946	30.6426	30.4303	30.6985	30.5419	30.7113	30.6585	30.5652	30.7397					33	33	33	73.3	73.3	73.3	36.195	0	323.31	1533500000000	20	1528	1.60187	0.130034	-0.201992	-2.63351	1.05302	0.13237	-0.101335	-1.88694	0.0938829	0.881489
31.3431	30.7275	30.4155	30.4881	30.5066	30.7771	29.9217	31.088	31.4541	29.864	28.8681	29.9056	29.3098	29.8348	30.5441	30.7675	30.9551	30.2297	29.7596	30.3209	31.2904	31.2091	29.9429	29.7978					17	17	17	65.4	65.4	65.4	14.316	0	323.31	2186700000000	7	1059	0.64536	0.46257	-0.526085	-1.28942	0.793593	0.223933	-0.43615	-1.51451	0.478013	0.468659
25.2602	25.2671	25.3091	25.1946	25.4528	25.3928	25.2266	24.9931	25.1294	25.6439	25.675	25.3817	25.3701	25.2826	25.1707	25.107	25.0675	25.091	25.6148	25.3402	25.0958	25.3893	25.4045	25.4118					12	12	12	28.4	28.4	28.4	83.67	0	251.87	26380000000	36	142	0.0892468	0.906098	0.0288394	0.241243	1.20568	0.0999287	-0.131301	-2.0981	0.358715	0.578265
24.4314	23.9101	24.0036	23.2978	23.9952	24.0593	24.101	23.5844	23.7119	24.1416	23.2257	23.6017	22.9756	22.1471	24.1154	23.0966	23.0474	22.9642	23.6243	23.9262	22.6362	23.0714	23.2478	23.364		+		WT_19_WT_0	6	6	6	20.5	20.5	20.5	39.783	0	101.67	6563400000	21	62	0.512732	0.540482	-0.221861	-1.07626	1.87929	0.0291268	-0.89185	-3.00615	1.65315	0.0655817
27.4281	27.291	27.194	27.0604	27.1201	27.3227	26.8261	27.5292	27.6096	26.7121	25.8013	27.0322	26.3888	27.0651	27.6443	27.5218	27.4352	27.2775	26.5609	27.3394	27.2591	27.4956	26.7549	26.8993					2	2	2	11	11	11	10.634	0	7.1052	52735000000	3	65	0.562688	0.513416	-0.317614	-1.15813	0.0250122	0.967731	-0.0139643	-0.0719835	0.559418	0.40611
22.5084	22.1727	23.6249	23.3867	22.9773	22.7502	23.8392	22.4258	22.2556	23.3941	23.817	22.3086	23.9252	24.9654	22.6413	21.7333	23.3657	22.9237	21.5424	22.7347	23.2085	22.4114	23.296	23.0115					3	3	3	16.7	16.7	16.7	23.293	0	24.314	3231200000	10	15	0.101342	0.895293	0.103347	0.271033	0.303175	0.592025	0.355741	0.703935	0.242634	0.70897
26.7872	26.9307	26.4502	26.5595	26.4959	26.7013	26.6431	27.1123	27.6146	26.4307	26.5918	26.5668	26.4323	27.6303	26.9851	26.9156	27.1308	26.6687	26.572	26.7561	27.1001	27.1027	26.6178	26.5258					22	22	22	47.4	47.4	47.4	67.296	0	323.31	75352000000	24	344	0.390975	0.637012	0.172426	0.866613	0.896175	0.183749	0.306349	1.6644	0.441276	0.502651
23.8787	23.8114	24.1158	23.8681	23.3176	23.5961	23.8791	23.6545	24.1017	24.2226	23.8715	24.0529	23.8613	23.9945	23.8937	23.7104	23.7391	23.6715	24.3564	23.8893	23.8409	24.8573	23.8605	23.9921					7	7	7	45.9	45.9	45.9	24.932	0	51.25	6380600000	13	53	0.736299	0.41404	0.199151	1.42886	0.148833	0.788399	0.0471601	0.382839	1.02519	0.178411
23.6223	23.9082	23.4316	22.0475	23.2201	23.3903	21.1754	22.082	23.4328	23.526	21.8803	23.312	21.7346	21.783	21.9895	22.4606	22.3445	21.4389	22.7932	21.6107	23.097	23.1687	22.276	22.5468		+		WT_19_WT_0	3	3	3	16.4	16.4	16.4	35.689	0	17.956	1868100000	17	13	0.756826	0.405204	-0.701907	-1.45972	2.79004	0.00741538	-1.3115	-4.27598	1.09311	0.16032
24.1269	24.2136	24.8887	24.7531	24.5213	24.3364	25.0793	23.7606	23.6464	23.8549	25.3726	24.0284	25.414	24.1151	23.7103	24.2681	24.745	24.9308	25.0075	24.3786	24.0695	23.549	25.1214	23.9364					6	6	6	37.4	37.4	37.4	25.244	0	151.75	9032500000	10	66	0.230627	0.782529	-0.182988	-0.559711	0.0744128	0.894995	0.0571868	0.203884	0.183657	0.777463
23.9941	24.3252	22.2313	23.9951	24.3766	24.0109	25.0838	24.3158	24.223	24.6114	24.7409	24.4979	22.1219	21.9541	24.2569	24.0675	21.6737	22.1434	24.4807	24.6482	23.8531	23.8814	21.8871	24.1674					4	4	4	16.2	16.2	16.2	62.075	0	16.698	5067200000	27	24	1.25305	0.193974	0.756606	2.16285	1.10905	0.119213	-1.11928	-1.96495	0.00165177	0.998649
24.2701	23.9754	23.8608	23.5641	24.0434	23.4645	24.8063	23.4383	23.4922	23.9003	23.9173	24.7743	23.1823	23.219	24.008	23.874	23.2275	23.4514	24.1385	24.0918	23.3446	22.8775	23.6342	23.3604					6	6	6	19.8	19.8	19.8	54.021	0	36.319	6101400000	22	42	0.298756	0.7137	0.191749	0.695432	1.07481	0.125951	-0.369336	-1.91735	0.611816	0.369552
23.886	24.1462	23.943	23.7409	23.7232	23.8531	23.8811	23.7199	24.1559	24.0199	24.6141	24.0985	24.1151	24.2903	23.9315	24.0381	24.3444	24.279	22.782	24.4607	24.1367	24.2838	24.1884	24.0503		+		WT_19_WT_0	7	7	7	32.5	32.5	32.5	22.061	0	13.884	40112000000	12	38	0.737329	0.41371	0.199522	1.43041	1.94376	0.0264179	0.284345	3.09316	0.155708	0.808715
25.5186	25.1871	25.0645	25.068	25.1014	25.3353	24.6175	25.9729	25.6379	24.6647	24.6597	25.5165	24.658	24.8526	25.5358	25.0077	25.137	24.3677	24.8376	24.8493	25.3472	25.9507	25.4649	25.3312					11	11	11	21.7	21.7	21.7	59.985	0	167.58	19478000000	28	120	0.0476355	0.949953	-0.0343097	-0.133928	0.84175	0.203843	-0.286024	-1.58538	0.180743	0.780495
22.8657	27.5552	22.1786	27.9445	27.5907	27.7608	27.4133	22.3031	27.3257	28.0216	27.9917	27.3327	27.1913	26.992	22.4984	27.449	22.4039	27.4865	21.987	23.1638	26.8428	27.1874	27.1353	27.6592					5	5	5	24.4	24.4	24.4	45.044	0	34.541	31181000000	18	29	0.215445	0.791001	0.748777	0.528153	0.0761258	0.8926	-0.31239	-0.208246	0.0791613	0.897884
24.9611	24.5488	24.1758	24.393	24.3718	24.8587	24.1919	25.3375	24.8664	24.3133	24.1008	24.3641	23.8804	23.9947	25.3086	24.8792	25.3324	24.3686	24.3482	24.8998	25.1093	25.3376	24.1429	24.7318					6	6	6	52.9	52.9	52.9	23.801	0	318.67	11751000000	13	93	0.0342672	0.965572	-0.0225465	-0.0976634	0.0976764	0.863743	0.0758101	0.262066	0.434585	0.508136
28.9942	29.1111	29.2344	29.2946	29.3354	29.3129	29.2195	29.1141	29.1613	29.2722	29.4179	29.233	29.3859	29.4963	29.197	29.1715	29.2044	29.3716	29.6903	29.3061	29.4215	29.3852	29.3163	29.3165					22	22	22	75.1	75.1	75.1	37.029	0	323.31	375170000000	16	581	0.12357	0.879663	0.0225849	0.324335	0.575633	0.343304	0.0906909	1.17901	1.40374	0.0964659
25.4919	25.551	25.738	25.6771	25.6612	25.4033	25.6623	25.0101	25.063	25.6523	25.9328	25.5936	25.7563	25.2442	25.1728	25.2737	25.1216	25.3362	25.4631	25.3684	24.9465	24.7309	25.567	25.1132					6	6	6	44.1	44.1	44.1	21.462	0	178.5	26120000000	14	115	0.269767	0.74616	-0.101395	-0.638782	1.52643	0.0540102	-0.269591	-2.53225	1.6807	0.0622879
25.4946	25.8312	25.9578	25.7821	25.8776	25.6169	25.6004	25.2208	25.2642	25.701	26.0309	25.6981	25.7789	26.1675	25.5806	25.6595	25.5571	26.0571	26.41	25.8251	25.597	25.5511	26.1442	25.7312					20	20	20	61.6	61.6	61.6	55.233	0	255.62	53800000000	27	265	0.601849	0.477375	-0.17414	-1.22092	0.120624	0.832141	0.0400581	0.317372	0.32988	0.612263
25.4203	24.9343	24.8665	24.5757	24.2246	24.7957	24.9755	24.4188	24.2871	24.5874	24.4633	24.6939	24.2033	25.0216	24.4625	24.2782	24.3289	24.2648	24.6668	24.2429	24.2399	21.2498	24.3368	24.2343					7	7	7	20.3	20.3	20.3	50.705	0	46.789	8897000000	24	26	0.60141	0.477236	-0.231839	-1.22022	1.02117	0.140948	-0.376291	-1.84228	0.983041	0.191569
24.726	24.6549	24.5828	24.5079	24.533	24.4676	23.9371	25.3985	24.9486	24.2656	23.861	24.3853	23.9451	23.9498	24.5652	24.8605	23.9848	24.2485	24.8541	24.3046	24.8127	24.923	24.7471	24.4951					5	5	5	20.3	20.3	20.3	31.061	0	52.823	7049400000	13	67	0.18113	0.820405	-0.112686	-0.454785	1.1294	0.114928	-0.319709	-1.99312	0.497661	0.452505
26.558	26.6595	26.8046	26.863	26.8007	26.968	27.0786	26.6353	26.6827	27.1443	27.2113	27.2235	26.7748	26.9241	26.9703	26.6838	26.613	26.8688	27.0424	26.9399	26.4978	27.043	27.106	26.9398					12	12	12	56.6	56.6	56.6	31.823	0	323.31	95962000000	14	312	0.973669	0.296115	0.220326	1.77521	0.140966	0.79981	0.0301571	0.364842	0.724782	0.298997
24.3963	20.7453	22.4062	24.7002	24.2166	24.2182	24.0644	24.1836	23.9172	21.4564	24.5863	21.6398	24.3198	23.2613	24.2721	22.7372	23.7994	21.7223	21.5968	22.1734	24.0923	21.9353	22.4177	24.1336					2	2	2	50.6	50.6	50.6	9.8962	0	91.398	3897200000	3	24	0.0590064	0.935053	-0.139191	-0.164052	0.0447363	0.931994	-0.095143	-0.126143	0.425431	0.517736
23.8627	23.6861	22.0257	21.5974	23.5377	22.0884	23.4822	23.8489	23.8382	21.7814	21.3158	21.9369	22.5149	22.9756	21.9933	23.1841	23.8026	22.1433	23.5289	21.6326	23.1025	24.5218	21.7104	23.6779					2	2	2	17.3	17.3	17.3	18.987	0	49.07	2578100000	10	25	0.057277	0.938233	-0.0991039	-0.159512	0.0214608	0.974804	-0.0306918	-0.0619984	0.142683	0.820277
22.3622	22.3063	21.68	23.3289	24.9972	23.6153	23.1751	23.0231	22.6173	23.169	24.4702	24.0036	21.7828	23.6876	22.8028	23.8509	23.7257	25.076	23.7308	22.2194	22.8459	22.3649	24.1816	23.7754					4	4	4	29.5	29.5	29.5	32.302	0	50.151	3738400000	18	32	0.272188	0.742852	0.36139	0.643571	0.281447	0.621731	0.439304	0.66179	0.086261	0.891863
27.2273	27.2556	27.2084	27.1432	26.7854	27.2803	27.1118	27.7768	27.9084	26.8538	25.8092	26.9381	26.8146	27.0897	27.5087	27.6682	27.6062	27.3235	27.2087	27.3481	27.6049	27.5242	27.128	27.2405					17	17	17	47.3	47.3	47.3	35.765	0	179.84	70858000000	17	314	0.0982174	0.900683	-0.0836868	-0.263393	0.587493	0.335228	0.185128	1.19803	0.983658	0.191539
25.463	25.2733	25.4257	25.4454	25.4912	25.1888	25.3949	24.8511	25.2631	25.5172	25.8775	25.4564	25.7164	24.9694	25.0217	25.1108	24.9079	25.2705	25.7134	25.1774	25.1187	24.2045	25.5447	25.3273					8	8	8	21.7	21.7	21.7	43.143	0	214.83	17336000000	18	74	0.0290321	0.972726	0.0121358	0.0831972	0.878916	0.190937	-0.215124	-1.63946	0.412631	0.52785
26.5891	26.6759	26.5996	26.6087	26.6413	26.6926	26.837	26.6455	26.6005	27.1318	27.4871	26.9513	26.851	26.7826	26.8588	26.6939	26.5678	26.8138	26.9986	26.8011	26.6765	26.9198	27.0514	26.6481		+	+	WT_19_WT_0;WT_38_WT_0	23	23	23	72.1	72.1	72.1	40.129	0	323.31	111820000000	21	263	1.32181	0.175986	0.30769	2.25634	1.57046	0.049861	0.126806	2.59137	1.90346	0.0453737
25.8879	26.0109	26.1787	26.0574	26.1616	25.7839	26.1885	25.5593	25.5078	26.3419	26.2014	26.0692	26.1455	25.7694	25.7208	25.6528	25.5684	25.9448	25.9565	25.697	25.221	25.4442	26.1645	25.6777					10	10	10	38.2	38.2	38.2	36.013	0	192.05	55744000000	16	228	0.0822267	0.913572	-0.0353902	-0.22368	1.13061	0.114843	-0.213141	-1.9948	1.20712	0.132237
24.8536	24.6511	24.6683	24.6156	24.5806	24.7207	24.5447	24.4539	23.1799	24.5869	22.6185	24.5267	24.3112	22.3305	23.3903	21.9187	21.5159	24.7341	24.5253	24.7246	22.1095	22.6833	21.5353	22.3441		+	+	WT_19_WT_0;WT_38_WT_0	4	4	4	29.1	29.1	29.1	24.333	0	17.739	3994000000	11	25	1.11266	0.233188	-0.69659	-1.96996	1.91468	0.0272491	-1.64821	-3.05388	1.96824	0.0411613
25.8768	26.0261	26.0767	26.1198	26.3342	25.8755	26.0836	25.8101	25.8471	26.3385	26.4011	23.2908	22.3892	24.0616	23.1699	22.6058	21.6837	22.8672	22.2737	21.1379	23.3622	21.8752	26.1478	22.0508		+	+	WT_19_WT_0;WT_38_WT_0	3	3	3	29.8	29.8	29.8	11.914	0	88.612	7638900000	5	32	0.395988	0.635711	-0.422976	-0.875576	5.70493	0	-3.25531	-9.76666	2.89069	0.0124667
26.4292	26.3421	26.5001	26.3007	26.2102	26.3747	26.2421	25.9136	26.2103	26.3312	26.4682	26.3147	26.0135	26.2945	26.2404	26.1073	26.16	26.2873	26.2927	26.1703	25.8629	26.0488	26.2946	26.1781		+		WT_19_WT_0	12	12	12	38.5	38.5	38.5	45.148	0	323.31	58091000000	19	212	0.655743	0.455465	-0.112821	-1.30558	1.77713	0.0345897	-0.175673	-2.8687	1.70746	0.0589249
21.8221	21.9352	23.7603	21.4569	21.6862	22.3381	22.3244	23.5063	22.4962	23.5459	22.6904	22.7694	22.6157	22.808	22.6208	22.0119	23.7403	24.1833	22.2785	23.4977	23.8359	23.5504	22.8149	21.903					2	2	2	16.9	16.9	16.9	26.307	0	6.5607	3833100000	14	18	0.993239	0.287637	0.722311	1.80291	0.958006	0.161808	0.830195	1.75296	0.956217	0.200689
26.5635	26.5951	26.4895	26.1904	26.3525	26.2105	25.7167	25.1992	25.5457	26.1357	26.5393	25.8263	25.6098	25.5276	25.5194	25.2581	25.3488	25.6317	25.7203	25.4381	25.1271	25.1721	26.0483	25.4878		+	+	WT_19_WT_0;WT_38_WT_0	7	7	7	38.7	38.7	38.7	28.839	0	293.51	34285000000	14	153	1.73751	0.102744	-0.573091	-2.81549	5.70409	0	-0.917669	-9.76459	3.69222	0.003875
25.8225	26.0413	25.7229	25.601	25.7957	25.8763	25.337	25.236	25.3547	25.5066	25.6	25.5122	25.5774	25.2126	25.8012	25.1485	25.1472	25.4123	24.4903	25.8373	24.9603	25.6727	25.6642	25.3608	+	+		WT_19_WT_0;WT_9_WT_0	9	9	9	21.8	21.8	21.8	48.918	0	20.739	23475000000	26	47	3.06782	0.0141622	-0.385527	-4.68924	2.19591	0.017211	-0.426757	-3.43644	1.27107	0.119852
24.2848	24.6873	24.3721	24.4067	24.6799	24.4142	24.7879	22.2782	21.2753	22.6612	22.968	24.4148	24.761	22.3583	23.9918	24.4512	24.3221	24.7258	24.6302	22.7454	22.2262	23.192	25.3024	24.035					3	3	3	13.2	13.2	13.2	36.531	0	35.334	5065600000	17	35	1.56545	0.135634	-1.40993	-2.58464	0.465498	0.435097	-0.372461	-0.996789	0.867697	0.230654
23.6353	24.5372	24.6875	24.8322	24.6223	24.49	24.7509	24.0336	23.5173	23.7681	24.6295	24.1788	24.3749	24.2309	23.9505	23.9314	24.447	24.6549	24.6239	23.7988	23.6212	23.6474	24.7834	23.7537					3	3	3	21.2	21.2	21.2	17.592	0	15.499	6707200000	11	51	0.605572	0.475611	-0.321068	-1.22683	0.448865	0.447777	-0.202479	-0.968275	0.825797	0.248873
24.7449	25.0113	24.8724	25.0669	25.0679	24.8534	24.9197	24.5093	24.6581	24.8496	25.4855	24.5457	24.5206	23.9641	24.2645	24.2685	24.0382	24.4502	24.6059	24.2329	23.9546	24.4581	24.8277	24.5585		+	+	WT_19_WT_0;WT_38_WT_0	7	7	7	19.6	19.6	19.6	59.69	0	267.47	12192000000	24	68	0.295577	0.715783	-0.108173	-0.689293	4.18985	0.000833333	-0.685121	-6.55173	2.34313	0.024
24.309	23.9568	24.06	24.1436	23.7231	24.0228	24.0683	23.5409	23.9512	23.8644	23.7643	23.8049	24.1511	23.5379	23.7506	24.0755	24.0704	23.8049	24.0677	23.942	23.7851	23.3045	23.7142	24.2412					6	6	6	15.2	15.2	15.2	54.177	0	55.474	8688300000	29	77	1.04699	0.263793	-0.203561	-1.8785	0.521529	0.382217	-0.137469	-1.09083	0.619468	0.366479
22.3311	22.719	24.8703	24.9729	22.2381	24.9078	25.3862	24.705	24.813	25.4226	25.7652	25.2926	25.4518	25.1378	24.701	25.0844	24.8926	25.1834	22.6754	24.8889	25.0497	24.8046	22.7285	25.258					5	5	5	39.5	39.5	39.5	26.462	0	65.244	9001900000	12	41	1.62809	0.125859	1.55755	2.66869	1.4722	0.0595795	1.40195	2.45936	0.329837	0.611757
26.598	26.3934	26.1092	25.9512	26.0078	26.3426	26.2899	26.1918	26.5462	26.4753	25.3076	26.5496	25.7837	25.9662	26.5868	26.4177	26.32	26.0842	26.3045	26.5777	26.2362	26.4427	26.319	26.3					10	10	10	28.1	28.1	28.1	59.19	0	264.22	32029000000	29	160	0.0109154	0.99384	-0.00697581	-0.0318999	0.094279	0.868466	-0.0406176	-0.253708	0.545951	0.41781
25.9671	26.1431	26.2365	26.1875	26.1871	25.8005	26.0104	25.2885	25.349	26.2398	26.4037	25.7024	26.1896	25.3548	25.571	25.2718	25.2262	25.6631	25.8105	25.6874	24.9836	24.4389	25.8171	25.6132		+	+	WT_19_WT_0;WT_38_WT_0	9	9	9	45	45	45	42.194	0	323.31	39002000000	19	137	0.63088	0.466034	-0.254669	-1.26676	2.12883	0.0195614	-0.540878	-3.34456	1.80963	0.0498793
22.2678	21.385	21.7987	22.8777	23.2149	22.6701	23.6126	24.1784	23.8258	21.7842	23.4851	22.5558	22.0585	23.9344	22.6583	24.51	23.9498	24.3188	21.9277	22.5511	22.0947	22.7308	22.224	24.4065					1	1	1	5	5	5	45.083	0	8.7517	2379600000	18	26	1.05482	0.259719	0.871267	1.88945	1.46803	0.059932	1.20259	2.45376	0.258781	0.692974
25.1521	25.4985	25.3746	26.0934	25.5005	25.35	24.3844	25.8934	26.5009	25.3064	26.4484	25.7822	26.745	26.5099	26.1362	26.4794	26.4901	25.9928	25.5041	25.6026	26.9404	27.272	25.8993	25.8985		+		WT_19_WT_0	3	3	3	32.8	32.8	32.8	17.914	0	323.31	24724000000	7	93	0.272526	0.743655	0.224418	0.64424	3.39983	0.00233846	0.897379	5.20525	1.21206	0.130609
23.6209	23.8568	24.0654	21.8015	23.7404	21.7836	23.7687	22.3769	22.6973	24.4459	22.3926	24.6051	23.9574	24.079	23.6644	23.942	22.4919	23.7196	23.6964	23.6971	23.3134	21.8132	23.5586	21.949					1	1	1	12.6	12.6	12.6	14.63	0	54.373	2832100000	3	29	0.153487	0.846365	0.236348	0.393394	0.472458	0.430136	0.497642	1.00864	0.0924495	0.882566
23.5232	23.2468	23.4279	23.7832	23.6322	23.574	23.2191	21.2392	24.0361	23.8911	22.276	22.864	22.6523	21.6667	22.7471	23.4511	23.4935	22.9782	23.1714	22.4466	22.6428	24.4377	21.3103	23.1528					4	4	4	8.2	8.2	8.2	92.745	0	120.93	2224000000	45	20	0.718309	0.421481	-0.610316	-1.40164	1.4804	0.0587852	-0.699723	-2.4704	0.833251	0.24441
27.1028	26.9269	27.008	26.895	26.6651	26.9084	26.9578	27.098	26.9416	26.9432	27.2234	27.0333	27.3348	27.1495	26.8906	27.1137	27.1149	27.1862	26.9404	26.9528	27.0562	26.7612	26.8471	27.1224					7	7	7	29.2	29.2	29.2	27.036	0	79.192	52671000000	13	137	0.805796	0.380238	0.115189	1.53256	1.54387	0.0521974	0.213919	2.55567	0.138992	0.825394
27.1091	26.682	26.9859	27.1208	26.6377	26.9971	26.8361	26.7629	26.8675	27.3015	26.9598	26.8043	27.229	27.3588	27.1424	26.2088	26.4015	26.4816	27.2749	27.2585	26.9148	26.1874	27.3804	27.2992					8	8	8	31.1	31.1	31.1	31.925	0	249.94	48108000000	12	222	0.000268718	0.999255	-9.3778e-05	-0.000794836	0.220809	0.691597	-0.118409	-0.539363	0.269815	0.681327
23.9453	24.2054	24.0056	24.2396	24.0418	24.11	24.2973	23.9403	23.8616	24.3592	24.6216	24.0748	24.5829	24.4011	24.0175	24.0518	23.9927	24.1752	24.3189	24.1708	24.2475	23.6287	24.1718	24.356					10	10	10	29.5	29.5	29.5	49.297	0	323.31	12385000000	22	71	0.355984	0.664322	0.101196	0.80313	0.488659	0.414015	0.112261	1.03602	0.196319	0.762798
22.9904	23.6792	23.8277	24.4889	23.8128	22.8051	21.4562	22.1368	22.3573	21.6132	23.4039	22.4584	24.4822	22.1198	22.0388	22.6274	23.7887	21.5384	24.6414	24.9232	25.1238	22.5173	25.19	25.2859	+			WT_9_WT_0	1	1	1	3.1	3.1	3.1	49.69	0	13.06	2578700000	12	22	2.30542	0.034375	-1.36308	-3.58749	0.838987	0.204952	-0.834824	-1.58134	1.15973	0.144474
24.504	24.5463	24.6727	24.5465	24.5927	24.2212	24.4718	23.2633	23.2893	23.2938	25.1828	23.7416	24.3594	21.6175	22.6224	23.8151	21.8947	22.2077	24.8832	24.2829	22.2957	22.1163	24.6027	22.1719		+		WT_19_WT_0	4	4	4	15.2	15.2	15.2	37.044	0	31.537	5104300000	14	35	1.09273	0.240245	-0.640134	-1.94229	2.51708	0.0100351	-1.76108	-3.88375	1.17587	0.140373
25.9475	26.0294	26.0445	26.1603	25.8605	26.1677	26.2666	25.9277	25.9416	26.2978	26.6115	26.0365	26.1426	26.2036	25.8689	25.8612	25.8077	25.9365	26.0899	25.8952	26.0185	26.2245	26.0685	26.1659					21	21	21	41.3	41.3	41.3	75.744	0	323.31	54138000000	35	250	0.606099	0.477035	0.145285	1.22767	0.34569	0.542296	-0.064887	-0.784129	0.260815	0.69117
27.2758	27.1596	27.0777	27.1227	27.1949	27.2168	27.3216	27.0073	26.9025	26.7447	26.7433	27.081	27.0802	26.9257	27.1984	27.2066	27.5328	27.3871	27.3885	27.4392	27.3315	27.5013	27.5876	27.4594			+	WT_38_WT_0	13	13	13	52.2	52.2	52.2	23.613	0	154.47	123040000000	12	255	1.27738	0.18536	-0.207827	-2.19599	0.206758	0.707873	0.047218	0.509856	3.86457	0.00333333
27.686	27.6489	27.6248	27.5361	27.6713	27.7928	27.8469	27.4293	27.335	27.8788	28.2459	28.0674	27.7657	27.673	27.6863	27.5328	27.4848	27.5549	27.7895	27.6669	27.4458	27.3634	27.7207	27.6876					30	30	30	67.6	67.6	67.6	73.225	0	323.31	218080000000	34	547	0.433832	0.600734	0.140563	0.942248	0.34522	0.542482	-0.0437543	-0.783258	0.261051	0.691495
26.3735	25.6728	25.6549	26.0747	25.7929	26.2536	25.5306	26.1662	26.0349	25.7204	25.6175	26.3947	26.4544	26.6615	26.1793	26.0331	26.1564	26.1498	26.2598	26.0033	26.5273	25.6414	26.086	26.4251					7	7	7	58.2	58.2	58.2	15.83	0	229.76	26567000000	7	111	0.120951	0.881215	-0.0596574	-0.318146	1.06779	0.127469	0.302047	1.90756	0.484868	0.463079
26.2807	26.3559	26.1764	26.2669	26.1655	26.368	26.1637	26.2249	26.3553	26.014	26.2782	26.1929	26.4178	26.3048	26.4187	26.2979	26.4279	26.3739	26.0748	26.2865	26.2401	25.9472	26.1995	26.3169					17	17	17	44.5	44.5	44.5	67.103	0	308.22	54272000000	31	258	0.521187	0.538349	-0.0640303	-1.09026	1.47426	0.0594693	0.104631	2.46214	0.68892	0.319339
29.7709	30.2398	30.1987	29.6053	30.463	30.4368	30.7665	30.467	30.4598	30.7828	30.6274	30.8005	30.3586	30.1687	29.9153	30.38	29.5157	30.286	30.5235	30.5488	30.0532	29.8305	30.5044	30.455	+			WT_9_WT_0	47	47	47	70.4	70.4	70.4	59.681	0	323.31	1459800000000	32	1492	2.14273	0.0482936	0.531587	3.36356	0.0263591	0.966214	-0.0150572	-0.0757511	0.499207	0.45177
26.9435	26.2228	26.3263	26.0393	25.6955	26.0489	25.3405	26.7308	26.9983	24.3626	26.1034	25.0366	26.039	26.3682	26.0941	26.3176	26.4916	23.0198	25.1486	25.8201	27.2677	26.4732	25.3305	26.1687					5	5	5	25.4	25.4	25.4	33.442	0	173.64	15156000000	17	62	0.46625	0.568315	-0.450694	-0.998072	0.387348	0.50456	-0.491011	-0.86011	0.198175	0.760388
25.5656	25.1015	25.2238	24.9928	25.1864	25.2664	25.0428	25.4087	25.3898	25.2455	25.2998	25.5795	25.2531	25.4074	25.4072	25.3529	25.2012	25.2342	25.2454	25.4523	25.5973	25.6743	25.2477	25.3131					13	13	13	30.3	30.3	30.3	72.308	0	314.55	24247000000	29	170	0.449914	0.584507	0.104907	0.970082	0.460806	0.4388	0.0865653	0.988774	1.00767	0.18373
24.1511	24.4184	24.259	24.3294	24.19	24.0641	24.4401	23.9303	24.2968	23.7352	23.8201	23.9494	24.4511	24.3415	24.1699	24.5255	23.5185	24.5317	23.9386	24.4113	24.0665	24.2494	23.9253	24.206					7	7	7	19.4	19.4	19.4	55.828	0	31.353	23016000000	26	40	0.8894	0.344134	-0.206702	-1.65462	0.0448871	0.932325	0.0210088	0.126549	0.523871	0.434123
27.0283	26.8081	27.1034	26.9527	27.074	26.8489	27.0325	26.3434	26.463	26.9293	27.3395	26.7549	26.8965	26.5431	26.5045	26.5643	26.5871	26.6273	26.984	26.5389	26.4791	26.2434	27.1148	26.8409		+		WT_19_WT_0	4	4	4	62.9	62.9	62.9	15.916	0	313.33	62850000000	5	165	0.466572	0.56846	-0.158795	-0.99862	3.0025	0.00526531	-0.348782	-4.59065	1.03254	0.176245
24.2423	24.0048	24.3858	24.406	24.0705	24.0186	24.4672	23.889	24.1798	22.1533	22.3685	24.1662	24.3544	24.1422	24.1053	24.2772	24.206	22.78	24.8551	24.6144	24.16	23.8324	24.8346	24.2926					3	3	3	10.2	10.2	10.2	43.059	0	56.299	6703200000	12	46	0.821896	0.374925	-0.65065	-1.55628	0.37094	0.514967	-0.210486	-0.830467	0.676967	0.325104
22.681	23.0399	23.1257	23.0473	23.295	23.4131	22.7479	22.4059	22.8265	22.8849	22.3457	23.3649	22.1911	23.0638	23.4961	23.3116	22.9993	22.8407	22.8755	22.3119	22.4514	22.218	22.2884	22.2395			+	WT_38_WT_0	3	3	3	21	21	21	20.853	0	7.6248	2689000000	15	32	1.02526	0.27041	-0.337704	-1.84802	0.226291	0.684558	-0.116577	-0.550751	3.18217	0.00633962
23.8741	24.1749	23.655	23.781	23.6527	23.6966	23.6838	24.4634	23.4628	23.9554	24.0585	23.4491	23.2919	23.2466	23.5505	23.6869	23.3624	23.3697	23.953	23.6548	23.1148	23.895	23.4446	23.6569		+		WT_19_WT_0	4	4	4	17.4	17.4	17.4	29.452	0	30.658	4925400000	10	43	0.0813777	0.913406	0.0398095	0.221541	2.34402	0.0132784	-0.387692	-3.64107	0.61341	0.369228
26.5696	26.6902	26.8092	26.5832	26.7313	26.6834	26.8574	26.2793	26.3284	26.9864	26.5386	26.7269	26.4353	26.5312	26.8867	26.6773	26.3749	26.8427	26.7898	26.7557	26.4162	26.6403	26.7044	26.2879					6	6	6	43.9	43.9	43.9	12.09	0	155.81	62690000000	6	166	0.190685	0.811636	-0.0582863	-0.475514	0.232347	0.676147	-0.0531282	-0.563252	0.393796	0.546998
22.0647	22.4224	23.2228	24.4605	23.8568	24.5637	22.6633	23.3416	23.7486	22.5558	22.9323	21.8195	23.5056	24.7937	22.6938	24.4672	24.1511	22.6226	24.4465	24.6958	22.0555	22.8541	23.6152	21.2103					3	3	3	15.5	15.5	15.5	40.935	0	31.914	2240200000	12	16	0.565041	0.512313	-0.588304	-1.16193	0.194094	0.722217	0.273866	0.482852	0.159431	0.804369
23.8055	23.8167	24.0309	24.1334	22.7873	24.1409	23.9065	24.1967	23.734	24.1388	24.3073	23.8122	23.8555	24.1249	23.7069	24.025	23.9498	23.7668	24.0044	24.0161	24.1588	23.6608	24.1329	24.1536					5	5	5	8.9	8.9	8.9	90.741	0	48.78	5376300000	41	48	0.470604	0.56638	0.230106	1.00548	0.223561	0.688469	0.119053	0.545087	0.50162	0.450523
28.306	28.165	29.1637	28.8729	28.2734	29.0356	28.1206	28.4194	28.8101	28.6122	28.1511	28.0258	29.0609	28.38	27.8743	29.0561	27.9739	27.9254	28.2163	28.1169	29.1947	28.3943	28.8533	28.1473					45	45	45	55.8	55.8	55.8	99.018	0	323.31	339260000000	51	911	0.637223	0.465033	-0.279586	-1.27671	0.405159	0.490162	-0.257693	-0.891891	0.244458	0.707103
24.1256	23.9018	23.7315	23.9414	24.2778	24.2082	24.3858	24.4259	24.06	24.23	23.1329	24.5544	23.9925	23.6645	24.9413	24.3415	24.0689	24.1815	24.1576	24.4931	23.9893	23.9702	24.3149	24.3104					5	5	5	18	18	18	45.19	0	49.488	7308700000	20	37	0.174766	0.826476	0.100459	0.440843	0.387956	0.504745	0.167336	0.861201	0.762266	0.281154
23.0645	24.1295	24.1976	23.0751	24.0831	22.6939	22.4355	22.323	22.6269	21.7612	22.111	22.8761	22.6843	23.1386	22.6338	22.6266	22.41	24.0569	22.8851	23.9376	21.9936	25.2795	22.6414	22.242	+			WT_9_WT_0	3	3	3	26	26	26	21.167	0.00059172	4.9444	1828300000	10	18	2.42101	0.0294146	-1.18502	-3.74851	0.902814	0.181812	-0.615576	-1.67397	0.279395	0.66915
24.606	24.7539	24.7788	24.4717	24.8154	24.5184	24.6663	23.9613	24.0746	24.6806	25.0749	24.5732	24.5875	24.5428	24.1669	24.1014	24.3314	24.3716	24.483	24.3372	23.9138	24.3355	24.8259	24.4659		+		WT_19_WT_0	12	12	12	21.6	21.6	21.6	115.06	0	323.31	16778000000	58	92	0.379199	0.644875	-0.152225	-0.845432	1.94588	0.026382	-0.307107	-3.09603	1.10703	0.1573
25.2607	25.1615	25.3236	25.4042	25.1393	25.4527	25.4364	26.0738	25.9019	24.6897	24.9743	25.1972	25.57	25.951	25.6421	25.8214	26.1877	25.7243	25.5381	25.7102	26.5806	25.5709	25.7295	25.6843		+	+	WT_19_WT_0;WT_38_WT_0	8	8	8	24.4	24.4	24.4	56.439	0	81.936	23532000000	29	140	0.153911	0.846224	0.0885366	0.394353	3.24757	0.00327273	0.525712	4.9654	1.92208	0.0437538
22.6709	23.6638	22.6538	22.2538	22.7735	23.2115	23.5283	22.1205	22.9636	22.8616	21.6652	23.5524	23.6346	22.6265	21.8466	23.5708	21.9012	23.2946	23.1631	23.0836	22.2133	22.4719	23.3998	23.6681					3	3	3	28	28	28	12.402	0	93.359	1707700000	5	14	0.0893876	0.906447	-0.0892789	-0.241593	0.0543505	0.922967	-0.0588128	-0.151795	0.16737	0.795648
26.7048	26.7242	27.032	26.8969	26.7358	27.0016	26.8216	26.6377	26.7806	27.109	26.8225	27.0071	26.9311	26.7778	26.6873	26.6415	26.6783	26.6978	26.8043	26.6479	26.5366	26.2187	26.7283	26.6585					17	17	17	49.5	49.5	49.5	43.747	0	323.31	97981000000	23	350	0.054323	0.939912	0.0138632	0.151722	0.807717	0.218919	-0.113588	-1.5354	1.44017	0.0905572
27.0538	26.5904	26.2148	26.1963	26.2984	26.4813	25.952	27.1267	26.1896	25.659	25.1552	25.9955	25.3106	25.6728	26.3381	26.2032	26.1548	25.6063	25.7517	26.3393	25.9317	25.9802	25.6943	26.1973		+	+	WT_19_WT_0;WT_38_WT_0	3	3	3	22.8	22.8	22.8	15.547	0	23.636	23821000000	6	58	0.812555	0.378369	-0.459465	-1.54253	1.71211	0.0399518	-0.591517	-2.7814	1.82523	0.0492267
26.1207	26.2851	26.1755	26.0431	26.1129	26.3743	26.1763	25.8726	26.0272	26.3916	26.4415	26.6495	25.9922	26.1251	26.1489	25.7538	25.874	25.9261	25.6947	25.5934	25.5745	25.8756	25.6436	25.4898		+	+	WT_19_WT_0;WT_38_WT_0	27	27	27	31.1	31.1	31.1	146.21	0	323.31	71991000000	67	331	0.242317	0.774478	0.0744963	0.583659	1.65586	0.0437797	-0.215257	-2.70594	4.60028	0.002
28.3393	28.6688	29.0333	28.9626	28.8908	28.6628	29.1167	28.6894	28.5219	29.0641	29.8459	28.9405	28.82	29.0709	28.5232	28.5285	28.4712	29.0237	28.78	28.5024	28.4723	28.6168	28.8673	28.5491					3	3	3	39.2	39.2	39.2	17.365	0	206.34	119160000000	10	99	0.625102	0.466568	0.270159	1.25768	0.0470112	0.930212	-0.0200288	-0.132255	0.492384	0.456673
26.9558	27.491	27.6391	27.4163	27.3812	27.1519	27.4976	26.7329	26.6256	27.5237	27.905	27.095	27.5774	27.1892	26.8574	26.8104	26.6012	27.1047	27.6227	27.012	26.7052	26.6034	27.435	27.237					8	8	8	69.8	69.8	69.8	10.486	0	323.31	75806000000	5	158	0.193316	0.809254	-0.109264	-0.481182	1.01144	0.143577	-0.315832	-1.82859	0.605346	0.373074
25.279	25.3477	25.5416	25.3317	25.5064	25.0501	25.5007	24.7683	24.2389	22.2172	25.6813	25.037	25.2947	24.6626	24.7546	24.7532	25.6005	24.9256	25.5004	24.8841	25.1438	24.5993	25.3647	24.4775					8	8	8	32.9	32.9	32.9	38.053	0	142.68	12134000000	21	53	0.766487	0.402702	-0.768846	-1.47418	1.172	0.105977	-0.344201	-2.05187	1.06101	0.169188
26.5789	26.5841	26.7512	26.6964	26.8258	26.9212	26.865	26.731	26.8797	27.1538	26.536	27.1276	26.7927	27.0676	27.1183	26.8419	26.8299	26.8291	26.7066	26.9082	26.6174	26.7738	26.5828	26.8151					7	7	7	29.9	29.9	29.9	32.977	0	295.79	79154000000	16	186	0.722093	0.421847	0.155946	1.40738	1.38668	0.0702232	0.186992	2.34411	0.0362939	0.959614
25.5663	25.8217	25.8957	25.7017	25.8121	25.7353	26.607	26.1988	25.6066	26.4581	22.4959	26.4628	26.6509	25.5461	26.2764	26.4209	26.2404	26.3124	26.5331	26.1479	26.3567	21.8368	26.7954	26.0962		+		WT_19_WT_0	4	4	4	61.5	61.5	61.5	17.073	0	217.46	23646000000	4	44	0.0656526	0.929052	-0.11729	-0.18137	1.91891	0.0270725	0.485689	3.0596	0.0599986	0.92306
23.3804	22.9965	21.107	22.6205	21.5613	22.8935	23.5168	23.2631	21.3227	22.9017	22.3068	23.2328	22.677	22.1342	23.294	23.1367	22.7638	22.0164	22.2763	23.1172	21.651	22.7081	23.0144	22.7947					5	5	5	24.8	24.8	24.8	27.113	0	9.9164	1811500000	14	14	0.285441	0.730816	0.330774	0.6696	0.240272	0.672639	0.243809	0.579491	0.152498	0.812114
29.5996	29.4791	29.5342	29.5822	29.77	29.6461	31.1151	29.8476	29.887	31.0601	31.1559	30.9668	30.6662	30.4543	30.0657	30.418	29.7159	30.5998	30.8575	30.1675	29.4568	29.209	30.8706	30.6196	+	+		WT_19_WT_0;WT_9_WT_0	19	19	19	65.3	65.3	65.3	32.113	0	323.31	1066000000000	15	806	2.6896	0.0220645	1.07021	4.13018	3.06346	0.00417391	0.71815	4.68263	1.13743	0.148554
24.2705	22.2463	24.4661	24.1019	24.4475	22.1147	24.4413	23.196	23.7458	24.6163	25.2512	24.462	24.6262	23.7064	24.1045	24.3012	23.8877	24.3703	24.797	24.6391	23.9247	23.9081	24.8727	24.2659					1	1	1	11.6	11.6	11.6	16.928	0	16.977	5912300000	9	41	0.621648	0.469126	0.677596	1.25225	0.573033	0.34518	0.558191	1.17483	0.870493	0.230465
23.4702	23.6659	23.8703	23.4605	23.9007	23.7013	23.444	23.2311	23.3144	22.6117	21.8378	23.4744	23.5892	22.2511	23.6886	23.4411	23.5516	23.3823	23.7762	23.8066	23.579	23.3106	23.9772	23.2671					4	4	4	15.7	15.7	15.7	47.744	0	84.285	5215700000	18	49	1.52298	0.139921	-0.692585	-2.52761	0.825875	0.210415	-0.360845	-1.56212	0.165339	0.79764
27.8383	28.1721	28.1165	28.038	27.9078	27.8004	28.063	27.6378	27.6558	28.0901	28.3319	27.9538	27.9518	28.0554	27.5342	27.7302	27.7886	28.1471	27.9658	27.6885	27.6518	27.5992	27.8816	27.8275					25	25	25	70.3	70.3	70.3	49.971	0	323.31	213830000000	26	616	0.0673336	0.926659	-0.0234547	-0.185717	0.464386	0.435606	-0.110961	-0.994891	1.464	0.0860299
32.081	32.2762	32.3218	32.353	31.1119	32.353	32.3464	32.7074	31.1116	32.4831	31.6572	31.5256	32.2128	32.8051	32.713	32.7883	31.3622	32.8211	32.3617	31.6903	32.6369	33.1317	31.2582	31.4222					8	8	8	62.2	62.2	62.2	8.9662	0	323.31	1507100000000	4	419	0.130923	0.870459	-0.110933	-0.34158	0.581508	0.339812	0.367612	1.18845	0.000623717	0.999111
27.2079	27.0141	27.2654	27.1361	27.3096	27.1918	27.0367	26.7144	26.6842	27.1406	27.8183	27.1089	27.2706	26.7291	26.8566	26.715	26.8097	26.901	27.1092	26.8731	26.5816	26.3789	27.1152	26.8309		+	+	WT_19_WT_0;WT_38_WT_0	6	6	6	58.4	58.4	58.4	19.284	0	161.58	51840000000	10	127	0.250244	0.767636	-0.103637	-0.599733	2.08358	0.0207458	-0.307143	-3.28283	1.83704	0.0480359
23.4805	23.1191	22.6936	22.9355	22.6797	23.4359	22.1052	24.7189	24.5142	23.396	22.6634	21.0957	23.2182	22.5631	23.9709	24.0996	23.895	22.8622	23.3994	23.2919	24.4461	24.1844	21.7804	23.4476					3	3	3	18.1	18.1	18.1	27.689	0	93.389	3137200000	13	43	0.0144186	0.989282	0.0248562	0.0419747	0.62658	0.311076	0.377426	1.26001	0.412046	0.528191
31.3962	31.5688	31.6027	31.4544	31.457	31.5221	31.6406	31.1456	31.1087	31.8485	31.4937	31.598	31.6148	31.8366	31.3681	31.4216	31.4144	31.7651	31.8525	31.5917	31.4169	31.8593	31.8026	31.6415					19	19	19	76.5	76.5	76.5	13.164	0	323.31	2026100000000	6	947	0.0826421	0.913315	-0.0276893	-0.224725	0.354561	0.532412	0.0698837	0.800512	1.4809	0.0855528
23.4085	22.3647	22.0374	22.1824	22.2514	22.4516	21.4906	25.4465	24.0899	20.8791	21.3039	22.264	21.1505	22.1453	22.7071	23.4225	22.048	22.1509	21.7066	22.5091	22.9094	25.9661	21.8648	23.4585					2	2	2	36.7	36.7	36.7	12.33	0	52.102	2226800000	2	22	0.0611822	0.935382	0.129689	0.169744	0.195372	0.720911	-0.178617	-0.485597	0.425323	0.517312
22.3616	23.704	24.1859	24.2613	24.6432	24.437	22.3677	23.7529	23.8693	23.6603	24.3212	23.0446	24.0706	22.2635	22.1431	22.5106	23.7634	23.9667	23.2495	22.5124	21.7314	21.7259	23.2254	20.9083			+	WT_38_WT_0	3	3	3	6.6	6.6	6.6	84.507	0	13.634	3081900000	38	15	0.451782	0.582432	-0.429491	-0.973296	0.865517	0.196012	-0.812483	-1.62002	2.1289	0.0320258
23.9747	23.7111	23.7547	23.7886	23.642	23.6348	21.3182	22.8384	22.7987	23.0386	22.556	21.5163	23.9834	20.9321	21.5629	23.4024	22.0934	23.0163	21.5531	23.6231	22.3811	22.4315	23.5303	22.5329	+	+	+	WT_19_WT_0;WT_38_WT_0;WT_9_WT_0	2	2	2	10.9	10.9	10.9	31.14	0	11.618	2137400000	13	11	3.01464	0.0147619	-1.40661	-4.60891	1.59112	0.0482935	-1.25256	-2.61909	2.11694	0.0326329
25.5651	25.47	25.5377	25.3606	25.3709	25.4842	25.2376	24.8039	24.9641	25.3945	24.6719	25.3531	25.0883	24.8736	25.1442	25.1156	25.0713	24.9752	24.9056	24.9728	24.7649	24.35	24.873	25.2392		+	+	WT_19_WT_0;WT_38_WT_0	8	8	8	29.2	29.2	29.2	29.937	0	64.17	21438000000	13	103	1.93664	0.0750476	-0.393907	-3.08354	4.83048	0.000533333	-0.420047	-7.79474	3.23241	0.00664
27.4747	27.549	27.7418	27.8562	27.3881	27.734	28.2387	27.9216	27.3927	27.541	28.9241	27.736	28.3168	28.8902	27.8861	28.1931	28.0862	28.5783	28.2385	27.9893	28.4493	28.6673	28.5562	28.1521		+	+	WT_19_WT_0;WT_38_WT_0	5	5	5	31	31	31	9.5302	0	323.31	128140000000	2	254	0.716853	0.42066	0.335054	1.39943	2.77648	0.00760606	0.701152	4.25618	3.62769	0.00435294
25.0326	24.6791	24.4851	24.3925	24.6281	24.1274	24.0956	23.7384	23.9268	24.2118	24.8454	24.0199	23.9851	23.4515	23.7288	23.9378	23.9508	24.0484	24.1616	24.1041	23.7131	23.5713	22.0457	23.7626		+	+	WT_19_WT_0;WT_38_WT_0	3	3	3	14.2	14.2	14.2	36.089	0.00060643	5.7695	5703100000	17	22	1.20627	0.20696	-0.417833	-2.09891	3.00188	0.00521212	-0.707066	-4.58972	1.82269	0.049163
29.4376	27.7943	27.2284	29.4775	29.37	29.3336	26.6477	28.4687	27.8366	26.7411	26.7764	26.5267	26.6081	26.4689	29.1177	27.6747	27.7601	26.6634	26.753	26.5884	28.6014	26.7187	26.6417	28.079					49	49	49	56.9	56.9	56.9	106.11	0	323.31	500300000000	52	1015	1.94265	0.074592	-1.60734	-3.09166	1.4229	0.0654052	-1.3914	-2.39297	1.7626	0.0531193
26.376	26.4696	26.3041	26.4052	26.4052	26.134	26.3159	25.4779	25.6655	26.4712	26.5313	26.2318	26.2133	25.5037	25.8923	25.9641	25.944	22.5863	26.4731	26.2127	25.7754	26.3339	26.3312	25.9628					3	3	3	40	40	40	15.998	0	215.97	20777000000	6	79	0.625575	0.46748	-0.233397	-1.25843	0.972907	0.156935	-0.998403	-1.77413	0.733988	0.293582
24.6556	24.2246	24.5647	24.4945	24.6418	24.8306	24.4752	24.7628	24.5458	24.8699	24.8022	25.1108	24.6797	25.2099	24.5848	24.5993	24.8483	24.8615	24.5645	24.6896	24.4225	25.5988	24.6974	24.4648					9	9	9	44.4	44.4	44.4	33.889	0	67.498	11275000000	16	46	0.810223	0.378848	0.192499	1.53909	0.995715	0.148557	0.228617	1.80641	0.393679	0.546648
27.1007	26.8836	27.1046	26.9639	27.017	26.874	26.7325	26.5172	26.6996	26.7853	27.1716	26.6861	26.5625	26.8322	26.7841	26.6413	26.7365	26.7832	26.8501	26.7888	26.724	26.4676	26.7246	26.6791		+	+	WT_19_WT_0;WT_38_WT_0	11	11	11	26.5	26.5	26.5	59.443	0	217.05	64819000000	28	188	1.34649	0.170201	-0.225241	-2.28978	2.97643	0.0052549	-0.267343	-4.55154	2.74445	0.0127179
27.333	27.3344	27.2625	27.365	27.4023	27.0752	27.2349	26.6411	26.897	27.2776	27.2076	27.6922	27.5035	27.0214	26.812	26.9807	26.8662	27.0891	26.7873	26.8025	26.5281	21.8699	26.9007	27.2572					5	5	5	33	33	33	12.553	0	12.41	32848000000	6	45	0.403694	0.628527	-0.137011	-0.889292	1.31342	0.0809284	-0.24995	-2.24496	0.795422	0.262568
29.8328	30.0268	29.8389	29.3835	29.6301	29.7509	29.6909	29.177	29.4908	29.8172	29.4014	29.9775	29.5546	29.9081	29.7561	29.5981	29.3968	29.8268	29.4904	29.738	29.3651	29.4749	29.665	29.5763					6	6	6	44.4	44.4	44.4	18.777	0	323.31	377400000000	11	371	0.476044	0.56336	-0.151388	-1.01472	0.247572	0.663169	-0.0704559	-0.59433	1.00971	0.183122
24.11	24.458	24.4061	24.3562	24.3161	24.299	24.3855	23.9869	23.862	22.3032	23.9801	24.4142	22.3928	24.2664	21.4227	24.2517	22.3754	24.5872	24.2485	24.1746	24.1112	24.1154	24.5192	24.2381					4	4	4	16.2	16.2	16.2	36.702	0	32.662	4175900000	15	37	0.825939	0.373516	-0.502257	-1.56222	1.17388	0.105755	-1.10817	-2.05445	0.550226	0.414193
27.4189	27.2927	27.5293	27.2028	27.2005	27.2014	27.207	27.0012	27.275	27.2137	27.2162	27.1574	27.1449	27.0968	27.0945	27.0976	27.2916	27.2624	27.2619	27.0628	27.0162	26.954	27.1491	27.3416					36	36	36	42.7	42.7	42.7	90.759	0	323.31	235390000000	41	762	1.05511	0.260971	-0.129182	-1.88986	1.22675	0.0968519	-0.142993	-2.12694	1.22873	0.1277
26.4387	26.0456	25.8432	25.9083	25.8639	25.9406	26.15	26.1921	26.1523	25.9512	25.9731	25.9877	26.6956	25.6659	26.2719	26.2033	26.231	26.0482	25.807	26.1522	26.1564	26.9765	26.2541	25.9473					10	10	10	37.8	37.8	37.8	26.887	0	145.1	54111000000	11	160	0.251554	0.76668	0.0610005	0.602379	0.522242	0.382326	0.179245	1.09201	0.5287	0.430394
23.7243	23.8299	23.6392	23.8857	23.7947	23.7313	22.1702	23.494	22.1093	22.9366	24.5751	22.1256	22.1956	23.5186	23.756	23.7186	22.6489	23.8441	24.0794	21.4317	21.1915	22.3779	23.8518	23.818					2	2	2	26.8	26.8	26.8	16.493	0	77.18	3118200000	10	31	1.22895	0.202339	-0.865707	-2.12995	0.935033	0.171125	-0.487222	-1.72019	1.01816	0.181275
29.2448	29.593	29.9499	30.0655	30.158	29.9832	30.2506	30.1157	30.0497	30.7438	30.861	30.4646	30.1979	30.7705	30.323	30.0831	30.3385	30.3803	30.5257	30.2044	30.1295	30.4833	30.3544	30.3816		+	+	WT_19_WT_0;WT_38_WT_0	12	12	12	77.3	77.3	77.3	14.976	0	323.31	1608000000000	7	1738	1.84518	0.0907153	0.581866	2.96021	1.89604	0.0283274	0.516501	3.02874	2.11166	0.0321988
30.8029	30.7924	29.7874	30.6893	31.2208	29.8836	30.5773	29.9061	29.6529	30.7568	31.1304	30.5676	30.3167	29.9499	30.422	30.0436	30.1315	30.5176	30.8965	30.4355	30.9684	30.4552	31.1022	30.2185					8	8	8	67.1	67.1	67.1	9.0995	0	323.31	672350000000	3	381	0.114102	0.88473	-0.0975266	-0.30185	0.588606	0.334684	-0.299177	-1.19981	0.224997	0.729561
31.5869	31.7993	31.7449	31.5706	31.8363	31.6066	31.8204	31.6007	31.3831	32.0665	31.9858	31.8552	31.7235	31.9754	31.7573	31.6231	31.4034	31.858	31.4725	31.6946	31.5564	32.2027	31.8633	31.4801					23	23	23	92.6	92.6	92.6	15.375	0	323.31	2522900000000	9	1028	0.370446	0.653606	0.0945231	0.82957	0.134004	0.810667	0.0326815	0.348751	0.060077	0.923588
23.8502	22.2754	23.4699	21.9754	23.1192	23.5331	23.4752	24.6112	24.1112	22.7858	22.4907	24.2665	23.2169	22.4032	23.9073	23.8596	24.2858	23.3395	23.3875	23.7162	23.9345	23.6983	22.3812	23.3701					2	2	2	13.2	13.2	13.2	33.713	0	37.486	3634000000	18	16	0.629758	0.465389	0.586222	1.265	0.548576	0.362394	0.46485	1.13521	0.464142	0.481192
26.9959	26.8955	27.0025	26.9729	26.7876	27.0074	26.897	26.9489	27.0565	27.0096	27.3392	27.0214	26.8301	27.0375	27.1471	26.9417	26.9554	26.9466	26.71	26.9549	26.8612	27.0053	26.7988	26.8671					28	28	28	44.5	44.5	44.5	103.1	0	323.31	134070000000	57	480	0.720668	0.421461	0.101791	1.40522	0.242131	0.670524	0.0327508	0.58328	0.705889	0.310108
25.0161	24.275	23.7945	23.6941	23.7308	24.0435	22.8861	26.2708	25.6594	23.8148	23.5865	23.9451	22.7106	23.7421	24.138	24.4505	24.4454	24.0576	23.7315	23.2574	25.4682	25.4182	23.0869	23.3498					8	8	8	17.2	17.2	17.2	60.115	0	190.12	6456900000	24	67	0.187191	0.815243	0.268101	0.467962	0.202593	0.712319	-0.168301	-0.501019	0.0285342	0.965844
23.2358	23.4301	23.3831	23.515	23.0877	22.8824	23.2555	23.0367	22.1089	21.8073	23.4187	22.7645	23.2098	22.3764	22.4208	22.208	21.8613	23.2616	22.8987	22.6834	22.0777	22.6016	23.4252	23.6281		+		WT_19_WT_0	6	6	6	21.5	21.5	21.5	62.91	0	40.978	2752800000	29	18	1.03768	0.26602	-0.523744	-1.86546	1.7317	0.0384417	-0.699343	-2.8077	0.763885	0.280517
25.8836	25.9374	25.8962	25.8601	26.1098	26.1899	25.909	26.2823	26.1693	26.2918	26.5637	26.1141	25.7909	26.4056	26.1925	26.0161	26.139	26.1437	26.0045	26.0629	26.0624	26.027	25.9328	25.9333					17	17	17	30.7	30.7	30.7	59.273	0	323.31	48957000000	24	298	1.35799	0.167094	0.242177	2.30533	0.685236	0.278445	0.135137	1.35114	0.156353	0.808105
25.9452	25.7428	25.7751	25.3709	25.4934	25.7101	25.4208	26.1199	26.2309	25.18	25.6707	25.8172	25.124	25.5351	25.7485	26.2721	25.874	25.763	25.7731	25.9453	25.8265	26.797	25.6216	25.5625					4	4	4	24.3	24.3	24.3	16.569	0	137.59	16301000000	12	55	0.139865	0.860728	0.0669994	0.362308	0.098311	0.863042	0.0465342	0.263623	0.604196	0.373437
23.8357	24.1808	24.2119	24.2394	24.0204	24.4588	24.4785	24.3108	24.4947	24.9526	23.8752	24.9486	24.3563	24.991	25.0542	24.66	24.8448	24.6975	24.4507	24.5309	24.5758	24.6705	24.1769	24.2907		+		WT_19_WT_0	5	5	5	32.4	32.4	32.4	34.253	0	56.053	6730100000	9	62	1.04658	0.263526	0.352263	1.87793	2.95098	0.00553271	0.609494	4.51352	1.53365	0.0769191
24.6845	24.6897	24.888	24.76	24.8015	24.7885	24.7593	24.5337	24.6532	25.129	25.0542	24.8118	24.9354	25.0956	24.6727	24.601	25.0851	24.955	24.7774	24.7187	24.3397	24.7182	24.8186	24.6043					7	7	7	23.1	23.1	23.1	40.908	0	101.85	15446000000	19	104	0.228333	0.784341	0.0548363	0.554975	0.682754	0.280256	0.122109	1.34733	0.694455	0.317191
25.7049	25.8327	26.2268	26.3666	26.1304	25.9818	26.3201	25.4691	25.6956	26.4928	26.9136	26.1629	27.0433	26.004	25.9094	25.8338	26.0552	26.2491	26.6629	26.2279	25.9046	25.6322	26.5362	26.2637					6	6	6	28.2	28.2	28.2	40.165	0	218.38	25304000000	16	92	0.234195	0.781183	0.135152	0.56705	0.29199	0.606074	0.141935	0.682345	0.396726	0.544373
26.0527	26.3529	26.6	26.3625	26.2129	26.4528	26.2653	25.9029	26.0441	26.6947	26.7033	26.4337	26.2957	26.4019	26.0898	25.9414	26.0328	26.2351	26.2099	26.1964	25.8812	25.9324	26.0839	26.068			+	WT_38_WT_0	14	14	14	35.1	35.1	35.1	60.361	0	323.31	47035000000	27	205	0.00370055	0.996268	0.00170135	0.0109029	0.88322	0.189164	-0.172849	-1.64569	1.81642	0.049513
25.2852	25.1783	25.3177	25.3727	25.294	25.2666	25.6258	25.1667	25.127	25.5368	25.6743	25.7223	25.4411	25.837	25.4214	25.1116	25.3534	25.3533	25.5005	25.4916	25.3248	25.0444	25.6651	25.4655					5	5	5	20.9	20.9	20.9	32.702	0	65.545	19446000000	15	54	0.936493	0.313471	0.189746	1.72228	0.678826	0.282546	0.133885	1.34128	0.740855	0.290773
26.2307	25.8168	26.3383	26.4235	26.3001	26.1038	26.2598	26.9077	26.5202	26.3781	26.7069	26.2294	26.8695	26.6461	26.3103	26.3622	26.464	26.0029	26.4919	26.312	26.8292	26.7961	26.3209	26.3929					10	10	10	65.6	65.6	65.6	20.028	0	190.94	40878000000	10	130	1.2243	0.202646	0.298153	2.12358	0.851129	0.201168	0.240311	1.59908	1.48168	0.0855202
23.3811	22.9734	23.0551	22.4874	22.9573	23.4648	22.2828	23.2574	23.8442	23.9004	22.125	23.0486	23.056	22.8299	23.5804	23.497	23.8598	22.7198	22.5552	23.6291	23.3691	23.2413	22.6693	23.1332					3	3	3	6.2	6.2	6.2	79.184	0	27.876	3121000000	39	40	0.0237541	0.980477	0.0232128	0.0684548	0.392745	0.500422	0.203964	0.869783	0.0766666	0.900972
24.0261	24.0885	23.7359	24.3925	23.6185	24.2329	23.8292	24.9358	24.1821	24.1141	23.5926	24.0514	23.7901	22.7947	24.1517	23.971	24.3435	22.0508	22.1959	22.5607	24.2821	25.0112	24.2288	21.8875					6	6	6	11.3	11.3	11.3	75.786	0	55.349	5585000000	41	18	0.183641	0.818828	0.101791	0.460256	0.647205	0.298436	-0.498773	-1.2923	0.588962	0.385634
24.0331	24.0503	24.4269	24.5071	24.5617	23.9977	23.6675	23.2124	23.999	23.6943	24.5436	23.6319	23.8937	23.5502	23.1637	23.9451	23.3973	23.8518	23.9981	23.8993	23.4464	23.4018	24.3977	23.6543		+		WT_19_WT_0	7	7	7	9.5	9.5	9.5	110.53	0	11.1	7342000000	48	32	1.30348	0.179474	-0.471343	-2.23146	2.42898	0.011587	-0.629187	-3.75969	1.4798	0.08496
21.6197	23.5871	22.6799	23.6552	21.9617	23.5378	22.4197	22.4215	20.9012	23.5703	23.7233	22.072	23.0864	22.3278	22.1727	22.3394	21.925	21.9882	23.5498	23.3514	22.5691	22.0104	21.7549	21.8026					2	2	2	21.9	21.9	21.9	16.077	0.00056402	3.238	1777200000	7	8	0.238609	0.776254	-0.322268	-0.576094	0.667934	0.288531	-0.533656	-1.32448	0.29386	0.653236
23.389	23.4515	23.5714	23.701	23.6428	24.0255	24.3075	24.6739	24.3068	23.9516	23.3099	24.3785	24.1066	24.9809	24.4616	24.3914	24.3238	24.2304	24.3131	24.6201	24.6606	24.0435	24.1563	24.4283		+	+	WT_19_WT_0;WT_38_WT_0	6	6	6	22.6	22.6	22.6	45.178	0	273.21	9210000000	21	84	1.46458	0.151073	0.524508	2.44912	3.32541	0.00273973	0.785577	5.08731	3.52878	0.0043
24.9498	24.705	24.5997	24.6	24.5846	24.7995	24.5638	25.0608	25.3841	24.6341	23.8267	24.983	24.6102	25.1701	25.3383	25.0984	25.4015	24.9179	24.8715	25.1604	25.2472	25.0226	24.7963	25.0387		+	+	WT_19_WT_0;WT_38_WT_0	9	9	9	55.7	55.7	55.7	22.474	0	193.41	13929000000	9	111	0.0561241	0.939405	0.0356677	0.156477	1.78564	0.0343506	0.382975	2.88014	2.22121	0.0278
24.6522	24.4874	24.7666	24.6494	24.6297	24.6026	25.4185	24.8297	24.889	24.9509	25.2085	25.284	25.0584	24.893	24.8729	24.9318	24.807	24.9702	25.0754	25.0625	24.6443	24.3679	25.0254	24.8402	+	+		WT_19_WT_0;WT_9_WT_0	14	14	14	21.1	21.1	21.1	114.49	0	323.31	27884000000	57	167	2.91197	0.0152	0.465474	4.45548	3.70293	0.00115789	0.290897	5.70045	0.912331	0.215769
26.3272	25.6529	25.9805	26.1036	26.0389	26.331	26.0936	26.0713	26.4762	26.2712	25.6843	26.3006	26.1438	25.5562	26.2283	26.0417	26.2684	25.6477	25.877	26.159	25.8894	25.3672	25.4391	26.2699					5	5	5	15.7	15.7	15.7	44.139	0	71.649	25170000000	16	112	0.206496	0.803023	0.0771503	0.509302	0.233298	0.676937	-0.0913636	-0.565208	0.660188	0.337395
22.2088	23.2436	22.1241	23.1795	21.9788	21.4336	23.9632	24.2767	23.3417	21.4197	23.4694	22.2071	23.4737	22.8628	21.8266	21.915	24.1493	24.6078	22.8566	24.6771	24.1057	22.9175	21.3496	24.4005					4	4	4	29.4	29.4	29.4	32.839	0	21.744	3425300000	16	14	0.726275	0.419284	0.751568	1.41371	0.724243	0.256385	0.777836	1.41064	0.947523	0.203951
24.2911	24.2862	24.4854	24.6165	24.6057	24.389	24.6238	24.3229	24.3438	24.4769	24.4925	24.5192	24.9318	24.7834	24.5621	24.8841	24.7467	24.4955	24.9286	24.5516	24.5707	24.1674	24.743	24.5442		+		WT_19_WT_0	3	3	3	12.8	12.8	12.8	36.832	0	15.843	5201400000	17	31	0.0850119	0.909382	0.017506	0.230672	1.94822	0.0263094	0.288287	3.09918	0.563007	0.404807
31.6866	31.3891	31.0052	31.5367	31.1676	31.3449	31.084	30.9836	31.1018	31.0842	31.3952	31.239	31.2993	31.5231	31.221	31.4047	31.437	30.9439	31.6701	31.2961	31.3563	31.0326	31.0141	30.9241					30	30	30	81.4	81.4	81.4	40.442	0	323.31	3010400000000	21	1773	0.973031	0.295943	-0.207038	-1.7743	0.148997	0.788626	-0.0501687	-0.383212	0.419452	0.521414
30.4174	30.652	30.6737	30.5443	30.854	30.0904	30.6586	30.595	30.5701	30.9871	30.3257	30.744	30.6003	30.9601	30.6591	30.4375	30.6064	30.7556	30.5183	30.5789	31.1351	30.3687	30.5768	30.5806					29	29	29	72.4	72.4	72.4	38.897	0	323.31	1728200000000	16	1399	0.341011	0.675128	0.108121	0.775441	0.476497	0.426301	0.131196	1.01549	0.239973	0.711718
23.9538	21.7752	21.4877	24.6774	24.2545	24.6906	24.3182	24.236	22.2864	25.1078	21.7483	24.6157	21.735	24.5996	24.6382	22.4095	24.5698	22.1036	24.5893	23.0546	24.2098	24.5534	22.6125	24.6576					2	2	2	57.4	57.4	57.4	14.085	0	112.57	5399200000	7	32	0.113959	0.884373	0.245529	0.30151	0.0569026	0.919623	-0.130576	-0.158527	0.29059	0.657951
26.0788	26.5035	26.6369	26.8547	26.551	26.4847	26.6409	26.0082	22.1242	22.6404	27.0034	22.8543	27.0528	21.3844	22.3457	26.3393	21.22	26.6221	26.6134	21.5766	22.5581	23.0752	26.8886	26.5709					1	1	1	25.8	25.8	25.8	10.561	0	15.897	15660000000	4	29	1.24422	0.196686	-1.97304	-2.1508	1.18079	0.104899	-2.35755	-2.06395	1.13496	0.14914
26.8573	26.6179	26.8266	26.7761	26.6316	26.7251	26.5855	26.2135	26.0348	26.614	26.8856	26.1896	26.6875	26.1028	26.0732	26.3895	26.208	26.4261	26.5808	26.342	26.1264	26.0157	26.5919	26.4373		+	+	WT_19_WT_0;WT_38_WT_0	8	8	8	19.6	19.6	19.6	59.51	0	84.382	39692000000	30	96	1.35437	0.167341	-0.318596	-2.30044	2.67169	0.00874667	-0.42458	-4.10437	2.39768	0.0223571
26.2584	26.5083	26.6498	26.8375	26.73	26.355	26.5663	25.9856	26.2682	26.2601	26.279	26.0381	26.7335	26.1658	25.9635	26.4614	26.4277	26.5276	26.8182	26.2943	26.4198	25.5502	25.9618	26.3104					11	11	11	21.8	21.8	21.8	66.025	0	237.75	68667000000	23	243	1.57843	0.133355	-0.323599	-2.60207	0.60356	0.32498	-0.176557	-1.22364	0.900148	0.219017
25.9628	25.2219	25.4732	25.5107	25.3194	25.3217	25.2995	25.29	25.8084	25.6256	25.5949	25.4419	25.3572	25.4267	25.4993	25.4174	25.5512	25.3668	25.5199	25.3756	25.3964	24.8347	25.5692	25.4945					7	7	7	43	43	43	34.787	0	92.968	19786000000	18	104	0.115888	0.885044	0.0417382	0.306116	0.106353	0.849942	-0.0318511	-0.283209	0.284843	0.663795
25.4921	25.8213	25.4494	25.5178	25.5959	25.5685	25.4481	25.8014	25.3631	25.8375	26.2462	25.7982	25.4321	25.8054	25.6237	25.3844	25.5773	25.6139	25.5334	25.6385	25.4947	25.6022	25.5991	25.5814					10	10	10	61.4	61.4	61.4	24.815	0	323.31	35191000000	11	100	0.620747	0.469493	0.174918	1.25083	0.00572674	0.996136	-0.00137711	-0.0168339	0.00404002	0.996061
25.6657	25.8539	25.9134	25.8737	26.265	25.738	25.7349	25.6364	25.8295	26.0694	25.722	26.0255	26.2759	25.9893	25.9327	26.1777	26.0271	26.4454	26.3174	26.225	25.9055	25.577	26.5754	25.6815					9	9	9	43.8	43.8	43.8	34.244	0	122.7	57746000000	14	210	0.173708	0.828	-0.0486673	-0.438514	1.28019	0.0871525	0.256416	2.19981	0.409039	0.53137
27.0802	27.3289	27.3638	27.5891	27.3704	27.6972	27.0486	29.5545	29.1973	27.6869	26.8103	27.2505	27.1625	27.1022	28.4102	28.3619	28.5874	27.6473	27.029	27.6598	28.7431	29.5427	27.6158	27.6043					7	7	7	42.9	42.9	42.9	26.463	0	257.86	64914000000	12	189	0.511185	0.54216	0.519736	1.07369	0.898156	0.183331	0.473645	1.66726	0.862949	0.231498
25.9608	25.7209	26.022	25.9587	25.7214	25.9086	25.9958	25.3334	25.7438	26.0121	25.854	25.6027	25.9902	25.0291	25.7032	25.4912	25.487	25.2309	25.996	25.5471	25.5512	25.4447	25.9459	25.7631		+		WT_19_WT_0	3	3	3	20.1	20.1	20.1	18.089	0	125.69	18041000000	10	57	0.502046	0.548116	-0.125106	-1.05846	1.61716	0.0466891	-0.393469	-2.65403	0.865135	0.230935
23.7838	23.159	24.1592	23.9893	23.8714	24.2461	23.7504	23.6623	23.4952	23.8154	23.7672	22.1289	23.7747	22.6235	22.1793	23.7241	22.2396	24.0052	24.0608	23.9355	23.6067	23.0248	23.9617	23.9347					4	4	4	8.6	8.6	8.6	100.54	0	12.807	3883700000	42	14	0.714456	0.422172	-0.431557	-1.39579	1.18457	0.104438	-0.777055	-2.06914	0.206261	0.750849
23.4884	23.9692	24.517	24.5489	24.7482	24.5347	24.3798	24.1769	24.5462	24.8361	24.2789	24.7257	24.4015	24.5456	24.8389	24.7193	24.8042	24.7834	24.8091	24.6323	24.6409	24.0459	24.5249	24.7795					4	4	4	16.6	16.6	16.6	48.804	0	15.557	9826000000	20	43	0.385815	0.641685	0.189546	0.857355	1.02226	0.140763	0.3811	1.84382	0.591443	0.383623
24.7938	24.6951	24.6783	24.7967	24.7112	24.5763	24.6594	24.9377	24.4562	24.5442	24.2365	24.4986	24.5215	24.307	24.7094	24.7739	24.6647	24.6784	24.714	24.599	24.6426	24.5801	24.7734	24.7259					12	12	12	26.5	26.5	26.5	84.121	0	93.323	16611000000	42	89	0.795657	0.383501	-0.153149	-1.51757	0.647169	0.298099	-0.0994622	-1.29224	0.346842	0.593095
25.2785	25.4439	25.6844	25.349	25.3668	25.3075	24.8854	24.5163	24.7787	25.0142	25.2973	24.9597	25.6156	25.1122	24.9967	24.9778	24.8331	25.0692	25.1035	25.047	24.554	24.1028	25.443	24.9839	+			WT_9_WT_0	4	4	4	30.6	30.6	30.6	29.909	0	121.92	9905800000	16	68	2.64936	0.0222154	-0.496445	-4.07227	1.44445	0.0626033	-0.304272	-2.42201	1.60359	0.0710968
29.3995	29.2642	29.3804	29.4603	29.4995	29.3983	29.4049	29.2203	29.2711	29.5204	29.6905	29.2879	29.338	29.3215	29.0963	29.1441	29.2595	29.3348	29.5746	29.2849	29.2172	29.2593	29.4198	29.3636		+		WT_19_WT_0	31	31	31	62.8	62.8	62.8	59.978	0	323.31	554760000000	31	821	0.00504571	0.99663	-0.00118987	-0.0148435	1.72974	0.0384343	-0.151329	-2.80506	0.328376	0.613237
32.5573	32.4382	32.4558	32.4497	32.4093	32.2873	31.9561	32.1126	32.2944	32.4013	32.4411	31.7087	31.6022	32.1332	32.0314	32.2363	32.1964	31.9912	32.4024	32.2583	32.2358	31.6217	32.1782	32.3564		+		WT_19_WT_0	52	52	52	75.3	75.3	75.3	45.719	0	323.31	6021500000000	16	3186	1.36564	0.168965	-0.280602	-2.31569	2.59117	0.00949367	-0.401167	-3.98898	1.227	0.128122
24.6721	24.0098	23.9185	24.0416	23.6262	23.993	23.7775	24.5293	24.7818	23.2558	22.2954	24.0173	23.8522	24.0831	24.5589	24.0852	24.5496	23.8246	23.1007	23.7448	24.3109	23.8093	23.5024	23.7108					4	4	4	26.6	26.6	26.6	16.602	0	60.359	6632800000	7	55	0.288843	0.726112	-0.267342	-0.67623	0.249308	0.661162	0.115415	0.597843	0.866628	0.230854
25.0334	24.9416	24.8004	24.4599	24.3582	24.9999	24.8399	24.8143	24.9572	24.6068	25.1316	24.8585	24.5434	24.9298	24.7768	24.848	24.9772	24.9417	24.9408	25.0126	24.8078	24.8543	24.7864	24.8749					7	7	7	28.4	28.4	28.4	38.454	0	289.78	16709000000	20	143	0.324628	0.69075	0.10245	0.744758	0.212775	0.699822	0.0705891	0.522548	0.424319	0.517646
24.9751	25.1376	25.3936	25.1517	25.2032	25.0716	24.9384	24.5218	24.5853	25.1662	25.4447	25.0163	24.9577	24.7866	24.7157	24.7777	24.7412	24.8545	24.7086	24.82	24.3873	25.0471	24.9912	24.6914		+	+	WT_19_WT_0;WT_38_WT_0	4	4	4	22.9	22.9	22.9	26.677	0	57.505	15512000000	9	87	0.693642	0.432778	-0.21002	-1.36403	3.37275	0.00252941	-0.349885	-5.16218	2.14867	0.0315436
24.7773	24.6626	24.6352	24.4679	24.4972	24.5215	24.3111	24.6224	24.8533	24.2481	24.1158	24.8114	24.304	24.8807	24.8296	24.6604	24.8419	24.4123	24.6691	24.9341	24.9142	24.7591	24.3211	24.8507					8	8	8	34.3	34.3	34.3	39.32	0	88.031	12581000000	19	76	0.31979	0.696984	-0.0999435	-0.735618	0.226833	0.684713	0.0612062	0.551873	0.720881	0.301257
24.8577	24.971	24.9309	24.9118	24.8828	24.9573	24.9786	24.5819	24.8056	24.9532	24.4409	25.1769	24.8261	24.7994	24.7728	24.7185	24.8714	24.9425	24.9913	24.8667	24.9517	24.3827	25.0091	24.8136		+		WT_19_WT_0	11	11	11	45.1	45.1	45.1	36.139	0	225.69	28386000000	19	171	0.382137	0.642902	-0.0957813	-0.850734	1.61432	0.0466964	-0.0968161	-2.65022	0.38233	0.555163
29.613	30.2002	29.5087	29.3344	29.5748	29.5191	29.5212	29.5028	29.534	28.7728	28.5145	29.6385	29.4669	29.4087	29.6497	29.5765	29.9417	29.9048	29.0968	29.1268	29.5416	31.1647	29.376	29.1925					9	9	9	53.5	53.5	53.5	8.4729	0	200.98	678590000000	2	567	0.883331	0.346879	-0.377756	-1.64585	0.079789	0.88612	0.0329787	0.217532	0.0430033	0.946728
22.3654	24.8706	24.9849	24.8099	24.7578	24.8788	25.3373	25.1145	24.9163	22.7752	25.1546	24.7904	24.8053	25.0949	22.1219	24.8932	24.7159	24.9261	25.1036	24.7692	24.8289	25.1217	25.0132	24.7438					5	5	5	32.7	32.7	32.7	16.113	0	38.019	8239900000	4	14	0.163206	0.839972	0.236827	0.415229	0.0100568	0.990708	-0.0183481	-0.0294187	0.556743	0.408096
27.7869	27.7988	27.7502	27.8928	27.8109	27.7807	27.8004	27.5611	27.4562	27.8979	28.1687	27.6916	27.9353	27.6813	27.741	27.757	27.56	27.8201	27.9661	27.7122	27.6497	27.4855	27.8703	27.7516					26	26	25	47.4	47.4	45.8	70.244	0	323.31	206070000000	24	504	0.149879	0.849819	-0.0407607	-0.385217	0.456132	0.443228	-0.0542777	-0.980769	0.407737	0.532787
26.7475	27.0302	27.003	26.9303	26.6845	26.8976	27.0879	26.7419	26.7335	27.4988	27.0121	27.2393	26.8258	27.048	26.8398	26.5596	26.6179	27.1149	26.6127	26.6644	26.2857	26.3632	26.748	26.6005			+	WT_38_WT_0	6	6	6	39.5	39.5	39.5	13.959	0	323.31	32367000000	4	88	0.637804	0.465762	0.170061	1.27761	0.177865	0.746728	-0.0478722	-0.447646	2.32581	0.0247805
27.2841	27.3275	27.4281	27.3975	27.2222	27.6242	27.5237	27.3396	27.4949	27.6429	27.7814	27.6433	27.3546	27.6525	27.5891	27.4262	27.7001	27.6269	27.5796	27.4924	27.2016	27.6651	27.4791	27.5384					14	14	14	53.8	53.8	53.8	45.336	0	323.31	78659000000	24	262	1.31486	0.178448	0.190379	2.24692	1.29259	0.0847281	0.17764	2.21667	0.651552	0.343029
26.4564	26.4625	26.4772	26.6473	26.516	26.4676	26.7078	26.2578	26.2459	26.8143	26.6937	26.2812	26.4426	26.3489	26.3357	26.4547	26.3154	26.6554	26.5447	26.5604	26.4902	26.8585	26.7167	26.3728					8	8	8	20.2	20.2	20.2	56.897	0	223.71	51203000000	25	147	0.0134115	0.991167	-0.00438341	-0.0390865	0.668253	0.288955	-0.0790437	-1.32497	0.543752	0.419009
26.3969	26.5567	26.7336	26.611	26.5478	26.3907	26.7632	25.8007	26.1273	26.6431	26.5354	26.7767	26.8008	26.3714	26.4078	26.3898	26.0021	26.2453	26.1899	26.1817	25.8558	26.753	26.3301	26.2033					6	6	6	36.9	36.9	36.9	21.473	0	64.671	39242000000	11	86	0.241033	0.774598	-0.0983922	-0.581043	0.736568	0.249989	-0.169917	-1.42927	1.28055	0.117562
24.4442	24.4933	24.6231	24.5198	24.5222	24.7467	24.4415	24.0169	24.4934	24.5628	24.6743	24.6513	24.7912	25.2082	24.7951	24.5019	24.5383	24.4516	24.4806	24.57	24.5401	25.194	24.4644	24.5633					6	6	6	40.1	40.1	40.1	37.973	0	69.274	10172000000	17	73	0.346759	0.672803	-0.0848522	-0.786109	0.626283	0.310873	0.156169	1.25954	0.267768	0.683897
25.6278	25.6262	25.6931	25.9637	26.4144	25.5283	22.8694	25.4841	26.0785	25.3472	26.8769	25.7601	27.3541	25.6621	25.849	25.5821	26.0652	26.1719	26.9155	26.7622	27.8058	26.7969	27.9271	27.9741			+	WT_38_WT_0	6	6	6	35.9	35.9	35.9	38.704	0	323.31	31459000000	19	77	0.307976	0.706214	-0.406219	-0.713139	0.483127	0.419582	0.305147	1.0267	3.63803	0.00448485
31.863	31.6752	31.7137	31.5959	31.7935	31.6933	31.4486	31.3806	31.3578	31.6187	31.843	31.7381	31.591	31.5222	31.377	31.5272	31.5548	31.5359	31.7142	31.4509	31.1202	31.5984	31.7074	31.5155		+		WT_19_WT_0	29	29	29	47.5	47.5	47.5	52.338	0	323.31	2496500000000	16	2091	0.955676	0.305623	-0.157976	-1.74964	2.74012	0.00794161	-0.204444	-4.20329	1.20002	0.133878
23.5163	21.8683	21.8306	23.476	22.5942	22.8091	22.4916	22.3219	23.6797	22.3171	23.2506	22.541	22.6683	23.5702	24.2976	23.6064	23.5803	22.9106	22.4451	23.1517	24.1765	22.3496	22.4394	21.1095					1	1	1	7.1	7.1	7.1	20.131	0	6.6301	2297900000	8	18	0.0817859	0.913214	0.0845744	0.22257	1.11444	0.117978	0.756493	1.97242	0.0490242	0.938577
29.4257	29.2885	28.7831	28.9893	29.1004	29.405	28.9165	29.8985	29.6226	28.8327	27.4224	29.0508	28.665	28.7878	29.8899	29.3644	29.4884	28.8543	28.23	29.1611	29.3299	30.0431	28.6184	29.0755					11	11	11	77.3	77.3	77.3	10.327	0	208.34	316650000000	5	281	0.234489	0.781964	-0.208107	-0.567654	0.0148883	0.982297	0.00962098	0.04332	0.123742	0.841906
29.7443	29.9293	29.9786	29.8571	29.8786	29.8982	29.9442	29.8257	29.7482	29.9542	30.2682	30.0461	29.75	30.343	29.9333	29.9931	29.9445	29.9246	30.1181	29.9835	29.9982	30.0548	30.0765	29.902			+	WT_38_WT_0	61	61	61	84.7	84.7	84.7	57.18	0	323.31	2842300000000	28	3576	0.484892	0.556667	0.0834103	1.02968	0.566986	0.34878	0.100387	1.16507	1.96853	0.0413622
22.5141	22.0734	21.9745	22.0009	22.1236	23.0243	21.8774	23.8039	23.4401	23.372	21.409	22.4673	21.9603	22.6481	22.473	22.7469	22.6322	22.4926	22.2748	22.086	22.7346	22.2705	22.2358	22.0482					3	3	3	16.1	16.1	16.1	24.607	0.00060277	5.5315	1729600000	11	25	0.490453	0.553328	0.443166	1.03904	0.478452	0.424664	0.207046	1.0188	0.0178935	0.978452
25.2278	25.1558	25.2619	25.4033	25.0891	25.0031	25.1874	24.5737	24.6877	25.257	25.1137	25.2695	25.4649	24.8607	24.8965	25.0041	24.6888	25.1354	25.4495	25.0408	25.0146	24.3537	25.1779	25.2053					16	16	16	26.7	26.7	26.7	107.27	0	243.1	23676000000	50	97	0.639296	0.465006	-0.175347	-1.27995	0.763006	0.236592	-0.181786	-1.46898	0.425096	0.517075
24.7936	23.9104	24.2173	24.4369	24.5228	24.8687	24.5099	25.176	25.1162	24.8224	25.0326	24.4774	25.2184	24.5681	24.8574	24.6836	24.8428	24.4983	24.8174	24.7361	24.9791	25.3168	24.4987	25.055					10	10	10	50	50	50	16.128	0	323.31	18928000000	4	168	1.18302	0.215927	0.397472	2.06701	0.970055	0.157663	0.319822	1.77008	1.40764	0.0964828
24.3131	24.5768	24.4715	24.3496	24.6332	24.5247	24.7406	24.044	23.9166	24.7234	24.4455	24.6412	24.4341	24.2489	24.219	24.1241	24.0219	24.7065	24.6111	24.6464	24.0463	24.2612	24.6597	24.4261					7	7	7	13.1	13.1	13.1	79.339	0	154.66	13758000000	37	104	0.149761	0.849358	-0.0595926	-0.384949	0.886339	0.188402	-0.18575	-1.6502	0.121759	0.845699
22.9506	22.6625	22.9694	23.1666	21.4582	23.2425	23.189	23.3951	22.487	23.4133	23.2588	23.1856	23.3676	22.316	22.2781	21.87	21.6705	22.8517	23.2492	23.1628	23.4026	21.2395	22.7946	23.1606					2	2	2	20.4	20.4	20.4	25.443	0	33.257	1660000000	13	10	0.691756	0.433792	0.413144	1.36114	0.431797	0.462843	-0.349361	-0.938705	0.0803884	0.897062
25.8117	26.0286	25.5089	25.4659	26.0403	25.5183	26.4532	25.8387	25.3592	26.0726	25.3499	26.1381	25.7376	25.3453	25.7615	25.7278	25.3359	25.7373	26.041	25.8528	25.1181	25.6362	25.7997	25.6523					11	11	11	36.6	36.6	36.6	51.006	0	292.43	24866000000	21	98	0.280832	0.733542	0.139663	0.660585	0.398955	0.493531	-0.121415	-0.880866	0.101409	0.870895
25.4216	25.3209	25.4666	25.2391	25.2483	25.493	25.266	25.3595	25.1951	25.4038	25.8801	25.6107	25.3342	25.1617	25.4696	25.4516	25.2975	25.279	25.4722	25.2773	24.9671	25.0101	25.5129	25.3243					4	4	4	31.7	31.7	31.7	22.123	0	65.998	12181000000	9	71	0.341935	0.676611	0.0876137	0.777159	0.202356	0.711651	-0.0326449	-0.500515	0.470077	0.475474
25.5246	25.7074	25.7018	25.4663	25.6335	25.6528	25.8698	25.4945	25.6382	25.8459	25.6214	25.872	25.8538	25.6678	25.7063	25.548	25.4744	25.641	25.8931	25.7012	25.4727	25.3817	26.0244	25.768					10	10	10	23.4	23.4	23.4	49.882	0	125.55	30916000000	23	141	0.732438	0.41631	0.109224	1.42303	0.206783	0.708408	0.0341393	0.50991	0.386451	0.552892
24.7004	24.8219	24.5493	24.7364	24.9147	24.6354	24.8654	25.5899	25.7734	25.0219	24.3995	24.7328	24.9238	24.7264	24.9108	25.0894	25.2245	24.6013	24.7858	24.807	25.7352	24.8186	25.1251	25.2621					6	6	6	27.1	27.1	27.1	38.834	0	201.77	12422000000	15	77	0.804768	0.380515	0.337436	1.53104	0.946754	0.166268	0.186327	1.73693	1.31782	0.110155
24.811	25.0122	25.366	25.436	25.2914	25.2126	25.6467	25.3747	25.2236	25.5796	25.629	25.3568	25.5659	25.1264	24.9748	25.2664	25.0929	25.2893	25.5651	25.5115	25.4257	25.0121	25.479	25.6016					8	8	8	22.2	22.2	22.2	62.565	0	129.68	23797000000	24	101	1.38688	0.168049	0.2802	2.34439	0.090075	0.874266	0.0310663	0.243301	1.04511	0.172775
25.0849	25.0539	25.1257	25.1013	25.4965	25.3487	25.7047	25.4378	25.3503	25.8593	25.7832	25.6046	25.1271	25.3561	25.6154	25.4154	25.2742	25.6367	25.6887	25.6419	25.4524	25.4753	25.8777	25.7484	+		+	WT_38_WT_0;WT_9_WT_0	3	3	3	29.3	29.3	29.3	18.066	0	80.158	15302000000	9	49	2.5028	0.0271351	0.421473	3.86356	1.03434	0.137322	0.202319	1.86078	2.95011	0.0116491
29.5529	29.7221	29.804	29.8153	29.9306	29.8364	29.8465	29.9077	29.9651	30.2954	30.6264	30.0287	30.0392	30.5298	30.0225	30.0431	30.0156	30.1846	30.3806	30.6807	30.2279	30.019	30.3216	30.6774		+	+	WT_19_WT_0;WT_38_WT_0	33	33	33	62.3	62.3	62.3	77.663	0	323.31	918950000000	36	1389	1.53133	0.138915	0.334737	2.53883	2.39657	0.0125106	0.362239	3.71432	3.3633	0.00515556
29.4084	29.549	29.7155	29.7906	30.1979	29.6614	29.5234	29.3233	29.3499	29.846	30.0227	29.5697	30.1074	29.6154	29.3845	29.402	29.8421	29.5333	29.806	29.5262	29.8072	29.0406	29.7003	30.086					28	28	27	66.5	66.5	66.5	43.137	0	323.31	878060000000	21	945	0.314748	0.700214	-0.114652	-0.726052	0.183533	0.739125	-0.0730238	-0.460021	0.124633	0.843428
28.3794	27.3052	26.9699	27.1152	26.9555	27.5738	26.161	28.3228	28.2815	25.9288	25.5552	26.4792	26.4443	25.9981	27.2905	27.7874	27.5259	26.2943	26.2329	26.7867	28.2096	27.8165	26.0588	27.1015					3	3	3	12	12	12	19.304	0	20.336	29189000000	8	63	0.526577	0.539242	-0.595076	-1.09916	0.665739	0.288587	-0.493093	-1.32108	0.378963	0.5579
26.5861	26.5442	26.8978	26.8772	26.7027	26.7914	26.8301	26.614	26.6367	27.2644	26.8638	27.1715	26.8288	26.9554	26.9027	26.6599	26.5389	26.6795	26.8307	26.754	26.3556	26.3747	26.8123	26.6691					7	7	7	64.9	64.9	64.9	17.17	0	323.31	63059000000	8	156	0.653421	0.457073	0.163526	1.30197	0.117534	0.835362	0.0276241	0.310038	0.434498	0.50772
22.3161	21.6456	24.9913	24.9608	24.7241	22.9213	22.1409	21.5797	22.5239	21.9964	22.6562	21.7686	21.3978	22.9138	23.2282	22.1854	22.514	22.8876	22.3424	23.3167	22.8685	21.8352	21.0885	21.8364					2	2	2	7.4	7.4	7.4	30.828	0.00056465	3.2526	3212300000	13	5	1.39647	0.167832	-1.48224	-2.35733	0.865324	0.195809	-1.07208	-1.61974	1.13745	0.148872
24.5875	24.7489	24.7175	24.3725	24.4001	24.5395	24.2259	24.4182	24.4989	23.7435	23.3983	24.2341	23.8044	23.9307	24.8839	24.7512	24.3882	24.2081	23.8502	24.2579	24.1686	24.014	24.1624	24.3558			+	WT_38_WT_0	4	4	4	12.9	12.9	12.9	30.688	0.00057504	3.9208	7959100000	13	31	1.54326	0.137041	-0.474533	-2.55485	0.61425	0.318777	-0.233263	-1.24057	2.86212	0.012254
26.403	26.5156	26.2455	26.2167	26.1942	26.6098	25.7884	26.822	26.8553	25.9363	25.7959	26.2629	26.1981	26.167	26.8477	26.5604	26.4984	26.0958	26.2457	26.7004	27.0339	27.2644	26.1252	26.498					13	13	13	42.5	42.5	42.5	41.589	0	323.31	73306000000	18	284	0.23401	0.780837	-0.120689	-0.566671	0.0808239	0.885752	0.0304178	0.220145	0.743473	0.28904
26.5873	26.3843	26.5481	26.5181	26.3635	26.5623	26.5514	26.1955	26.4071	26.7528	26.8735	26.5892	26.503	26.2631	26.4102	26.2812	26.2681	26.2979	26.5411	26.4784	26.1969	25.9308	26.4582	26.3548		+		WT_19_WT_0	16	16	16	56.6	56.6	56.6	41.494	0	323.31	110610000000	22	414	0.268752	0.74737	0.0676441	0.63677	1.7284	0.0385244	-0.156673	-2.80327	0.889294	0.222302
21.9602	24.2753	22.0489	24.785	24.3361	24.1859	24.2944	23.7772	24.3275	24.6912	25.0655	24.2362	25.2639	25.594	24.1901	24.2492	23.4748	25.1735	24.7312	21.6203	21.8747	24.6217	24.7892	24.2839					3	3	3	40	40	40	16.092	0	36.132	5734200000	7	26	0.768608	0.4013	0.800086	1.47735	0.947689	0.165946	1.05902	1.73826	0.0239994	0.970855
25.1314	24.8778	24.5927	24.9812	25.1009	24.8719	25.1781	26.4372	25.1061	25.6203	25.1018	25.3326	25.2442	25.1615	24.8993	25.0277	24.7645	24.7795	24.8731	24.7468	25.1825	26.2304	25.2981	24.8904					5	5	5	30.2	30.2	30.2	25.482	0	255	11754000000	8	53	1.41527	0.163586	0.53668	2.3827	0.187489	0.733032	0.0534522	0.468609	0.57362	0.395704
25.5357	25.4414	25.6735	25.6369	25.5039	25.4608	25.2111	24.9374	25.3381	24.9591	25.4089	25.357	25.6447	24.3064	24.8255	24.9476	24.9647	24.4216	25.5185	25.2031	24.9691	24.6358	25.4939	25.5355	+	+		WT_19_WT_0;WT_9_WT_0	10	10	10	49.4	49.4	49.4	37.038	0	277.83	16637000000	16	72	2.35824	0.0314667	-0.340121	-3.66085	2.22976	0.016283	-0.690275	-3.48299	1.17127	0.141157
23.5575	23.2005	23.3433	23.1958	23.3419	23.0744	22.996	23.2299	23.7505	22.9797	22.5915	22.877	23.0002	23.4735	23.3005	23.6555	23.3839	23.5048	23.3692	23.3672	23.1078	23.3839	23.1446	23.3679					10	10	10	16.6	16.6	16.6	86.675	0	25.109	4711800000	35	49	0.610053	0.474381	-0.214782	-1.23393	0.400326	0.493259	0.10083	0.883307	0.0181815	0.978521
27.505	27.4791	27.4741	27.2454	27.9359	27.3121	26.9979	27.1832	27.393	27.5858	27.1042	27.8102	27.8108	27.1408	27.6851	27.3802	27.3505	27.4207	27.6677	27.6856	27.4601	27.1952	26.9365	27.4983					14	14	14	59.4	59.4	59.4	28.846	0	323.31	117780000000	10	283	0.416102	0.619622	-0.146205	-0.911224	0.0708869	0.898807	-0.0272401	-0.194864	0.225483	0.729875
23.8859	23.0777	22.9296	23.1421	22.7348	22.7058	22.1364	21.9955	23.0848	23.0456	21.945	22.48	22.5978	23.2141	22.9505	23.0116	22.9009	22.8091	22.5578	22.834	23.1355	22.2937	22.5109	22.9188					2	2	2	13.8	13.8	13.8	22.629	0	20.328	2028900000	7	12	1.35678	0.167143	-0.631425	-2.3037	0.379138	0.508347	-0.165303	-0.845322	0.927846	0.210062
24.615	24.5924	24.6258	24.1667	24.4919	24.8034	24.4497	24.1926	24.3924	24.6909	24.2852	24.563	24.4363	23.9428	24.4061	24.1825	24.2132	24.1287	24.4992	24.4387	24.4402	24.0877	24.4088	24.3142		+		WT_19_WT_0	9	9	9	36	36	36	38.023	0	203.73	11491000000	19	77	0.498768	0.551342	-0.12024	-1.05299	1.79038	0.0342295	-0.330928	-2.88651	0.949263	0.203224
21.7115	20.5889	22.4685	20.1003	20.4144	21.1266	22.0825	22.5718	22.362	22.4337	23.3161	24.1375	21.7843	20.9834	21.9097	21.716	21.4543	21.3089	23.2054	22.0684	21.5282	21.6238	22.5759	21.9577	+			WT_9_WT_0	2	2	2	12.5	12.5	12.5	28.962	0	7.8704	511250000	16	16	2.34459	0.0322609	1.74889	3.64186	0.571853	0.345567	0.457717	1.17292	1.46233	0.0862738
24.8967	24.9824	25.2094	24.8622	24.667	25.0301	24.9552	24.8181	24.9999	25.1987	25.0022	25.444	24.504	25.1741	24.8895	24.8516	24.7532	24.6125	24.6685	24.9373	24.8181	24.4807	24.4221	24.6683					5	5	5	35.3	35.3	35.3	26.66	0	64.454	11947000000	9	74	0.527975	0.537801	0.12837	1.10146	0.580714	0.339845	-0.143848	-1.18717	1.52526	0.0780965
25.1304	25.29	25.2487	25.1299	25.1313	25.3143	25.1238	24.8387	24.9494	25.0916	25.3097	25.3352	25.0524	25.0551	25.2101	25.2199	24.9605	25.0923	25.2588	25.2371	25.2343	25.0224	25.3823	24.9861					7	7	7	64.3	64.3	64.3	17.373	0	126.07	16050000000	9	97	0.551164	0.521299	-0.0993757	-1.13942	1.14465	0.112383	-0.109073	-2.01419	0.108707	0.861586
24.7845	24.8455	24.7384	24.4902	24.7001	24.7597	24.2859	25.7528	25.5337	24.3403	25.0603	21.8408	23.9558	24.9134	24.4869	24.7133	24.7047	23.1868	24.5026	24.768	25.4087	25.0266	24.5253	24.7888					7	7	7	21.1	21.1	21.1	56.128	0	33.875	5746700000	29	32	0.170203	0.832087	-0.250742	-0.430777	0.756635	0.238862	-0.392898	-1.45944	0.34996	0.59009
25.2973	24.809	24.607	24.5509	24.519	24.5228	24.5114	24.7777	24.8554	25.1997	25.276	25.1151	24.5952	25.4034	24.8418	25.1015	25.015	24.8732	24.4642	24.4252	24.8461	23.5198	22.6863	24.7885					4	4	4	15.1	15.1	15.1	33.789	0	7.0539	6215600000	17	37	0.70693	0.424803	0.238241	1.38433	0.798947	0.22205	0.254028	1.52244	0.865107	0.23058
27.059	26.854	26.6998	26.7843	26.5643	26.6012	26.5403	26.9054	26.4314	27.2374	26.9966	26.7069	27.1507	26.5416	26.8317	26.7265	26.3159	27.1598	26.9198	27.0786	27.0515	28.3804	27.1037	26.993					11	11	11	74.7	74.7	74.7	9.5638	0	268.05	48690000000	6	148	0.111819	0.886724	0.0425707	0.296381	0.0634117	0.909201	0.0272926	0.175554	1.18531	0.137545
23.2272	23.6058	23.4742	23.7171	23.1119	23.5106	23.8296	23.2831	23.1051	23.5578	24.1324	23.8817	23.2763	23.5473	23.8828	23.5268	23.3758	23.5207	23.5526	24.1344	23.6174	21.5515	23.7881	23.5238					8	8	8	25.5	25.5	25.5	48.059	0	79.396	6102000000	19	45	0.486771	0.557295	0.19045	1.03284	0.269866	0.635587	0.0804818	0.638979	0.0757862	0.901535
27.3007	27.3752	27.392	27.3421	27.1204	27.3755	27.2975	27.1823	27.1456	27.3179	27.3541	27.3258	27.2385	27.2678	27.4147	27.2468	27.3083	27.2455	27.3635	27.4556	27.3679	27.2075	27.375	27.4223					21	21	21	60.8	60.8	60.8	42.625	0	323.31	138940000000	22	419	0.391599	0.637519	-0.047095	-0.867731	0.257856	0.650688	-0.0307083	-0.615048	0.397448	0.544534
26.8234	26.9434	27.0941	27.0148	26.8303	26.979	26.9244	27.345	26.8564	26.9506	27.0231	27.0265	26.8529	27.752	27.4285	27.62	26.8694	27.0687	26.9687	27.0333	26.8851	27.4333	27.0316	26.947					25	25	25	70.1	70.1	70.1	33.195	0	323.31	130540000000	20	399	0.406856	0.629078	0.0735381	0.894898	1.0859	0.123549	0.317787	1.9328	0.542681	0.419631
22.5791	22.8072	22.7239	22.4011	22.1383	22.4974	22.7039	22.5003	22.9069	22.6467	23.5151	21.8753	22.5014	22.4014	22.7066	23.0577	23.1025	23.4593	22.8957	22.9312	23.0127	24.2136	23.3596	22.2762					3	3	3	13.6	13.6	13.6	35.803	0	29.691	1779900000	19	21	0.299805	0.714093	0.166874	0.697453	0.995858	0.148736	0.346972	1.80661	1.21367	0.130468
29.0478	28.9073	29.1587	29.2424	29.1998	29.3168	29.1039	29.5526	29.4886	29.2373	28.641	28.7159	29.0092	28.7417	29.2764	28.4039	28.4964	29.4078	29.2401	29.1473	29.9925	29.079	28.9746	29.3978					16	16	16	92.2	92.2	92.2	11.399	0	323.31	432680000000	6	578	0.0473105	0.949981	-0.0222362	-0.133057	0.742184	0.247402	-0.256255	-1.43773	0.462332	0.48237
29.3299	29.5458	29.8422	29.7749	29.7451	29.7894	29.585	29.8194	29.8773	29.8019	28.8784	29.6636	29.4559	30.0129	29.8764	29.6949	29.6079	29.9613	29.5743	29.6149	29.7839	30.0705	29.4296	29.5647					9	9	9	68.2	68.2	68.2	9.0513	0	323.31	523810000000	4	521	0.152132	0.848054	-0.066939	-0.390328	0.360258	0.525991	0.0969973	0.810974	0.00486859	0.994854
27.7148	28.0555	28.0203	27.9768	27.9578	27.7968	27.7494	27.3703	27.3629	27.9309	27.8029	27.7191	27.7581	27.5554	27.5552	27.5104	27.5758	27.7439	27.9171	27.7405	27.3562	27.5401	28.0461	27.5802		+		WT_19_WT_0	12	12	12	34.5	34.5	34.5	43.892	0	323.31	140670000000	17	320	1.41934	0.162667	-0.264432	-2.38817	2.83401	0.006752	-0.303888	-4.34038	1.06024	0.168939
24.5099	22.5641	22.5051	24.7041	24.9457	23.2353	21.5966	23.3033	21.8589	24.806	25.0892	25.2871	22.2659	25.0733	24.9448	24.6033	24.746	22.152	21.7838	24.6661	24.6127	21.9348	21.7649	22.6809					5	5	5	37.4	37.4	37.4	36.132	0	97.882	5137100000	13	21	0.0378071	0.963678	-0.0871534	-0.107359	0.115908	0.837152	0.220197	0.306165	0.561735	0.405253
26.3091	25.99	25.5264	25.6245	25.5914	25.9908	24.3892	27.4043	27.0461	24.5877	22.9802	24.684	24.7221	25.464	25.7574	26.2922	26.3685	25.1073	24.6908	25.4253	26.5564	27.0997	24.5107	25.3132					5	5	5	17.7	17.7	17.7	30.282	0	44.05	18765000000	14	103	0.426791	0.609361	-0.656781	-0.92997	0.326479	0.560776	-0.22012	-0.748246	0.22406	0.730775
24.8657	25.1634	25.32	24.6944	25.1405	25.2755	25.0908	24.7066	25.1824	25.2756	25.8513	25.1765	25.2848	24.9982	25.0227	24.7154	25.0376	24.8555	25.277	24.96	24.4548	24.5674	24.9565	24.9983					5	5	5	30.8	30.8	30.8	35.03	0	71.012	13695000000	12	55	0.331301	0.684876	0.137285	0.757306	0.308986	0.584222	-0.0908855	-0.715068	0.653388	0.341714
27.0828	27.0962	27.4287	27.2765	27.2072	27.3237	27.2305	26.9941	27.2132	27.4688	27.3384	27.4653	27.2654	27.3019	27.2102	27.1754	27.139	27.222	27.2567	26.9478	27.0011	26.3825	27.1831	27.0923					27	27	27	63.7	63.7	63.7	48.079	0	323.31	147530000000	27	486	0.219423	0.788223	0.049187	0.536473	0.105696	0.850847	-0.0168749	-0.281618	1.03456	0.175823
25.185	25.5354	25.4794	25.4907	25.7111	25.767	25.5497	25.5026	25.8848	25.2877	25.3938	25.3751	25.6057	25.8174	25.8962	25.5687	25.6205	25.4747	25.4548	25.5171	25.6127	25.9007	25.8492	25.737					12	12	12	27.9	27.9	27.9	92.093	0	299.42	37378000000	39	232	0.0895752	0.906808	-0.0291344	-0.242059	0.636612	0.305172	0.135768	1.27575	0.682514	0.322446
23.0242	24.7045	24.7921	24.7155	24.6797	24.7713	21.7887	21.6683	24.8218	24.771	22.4555	25.1141	24.3724	24.8694	21.6115	24.4483	24.6158	21.8759	22.1231	24.8045	24.6556	22.9329	22.7525	21.9035					2	2	2	10.1	10.1	10.1	37.205	0	92.909	7673100000	15	25	0.714143	0.421776	-1.01131	-1.39531	0.603836	0.325042	-0.815675	-1.22408	1.23865	0.125796
22.2324	22.8638	23.502	22.7308	22.3411	22.8499	23.8256	22.1086	21.9484	23.4847	22.0301	23.2014	22.1592	21.7379	23.2871	23.6073	23.4422	23.0951	24.0968	23.3169	23.6707	22.0725	22.2791	22.0363					4	4	4	15.2	15.2	15.2	31.51	0	60.363	10360000000	14	25	0.0116271	0.992758	0.0131423	0.0339531	0.144803	0.794591	0.134792	0.373645	0.150738	0.811821
27.8959	27.6169	27.7638	27.7826	27.6012	27.7164	27.5196	27.4406	27.531	27.6512	27.3018	27.4163	27.5433	27.3127	27.4061	27.7295	27.5085	27.4782	27.7147	27.5866	27.7123	27.2242	27.6022	27.5661	+	+		WT_19_WT_0;WT_9_WT_0	31	31	31	64.3	64.3	64.3	62.423	0	323.31	325660000000	30	784	2.46712	0.0279487	-0.252728	-3.81325	2.0172	0.023248	-0.233102	-3.19259	1.04518	0.173056
23.0638	22.7907	23.7764	23.9027	22.6549	23.1286	23.3283	22.9655	23.499	23.9137	24.5101	23.5049	23.5316	23.4481	22.833	22.3805	23.4202	23.3988	23.3214	22.9	23.1706	23.5495	21.3678	23.2894					4	4	4	24.9	24.9	24.9	20.884	0	25.476	3170300000	8	23	0.670263	0.445947	0.400769	1.32808	0.0653547	0.90942	-0.0507825	-0.180598	0.32279	0.619647
22.5879	22.4137	22.5217	25.5481	25.3151	22.2552	22.6692	21.6016	22.8752	25.1548	25.6492	22.7761	25.0156	23.4852	24.9138	22.5493	25.4152	22.6365	25.2814	25.0731	24.6942	24.4345	22.1764	22.0301					2	2	2	15.8	15.8	15.8	29.859	0	30.688	5197300000	15	19	0.00529729	0.996766	0.0140902	0.0155791	0.294538	0.602692	0.562344	0.687282	0.242879	0.709283
28.3537	28.3997	28.4374	28.2659	28.311	28.3253	28.3767	28.0782	28.2612	28.4013	28.5431	28.0406	28.6971	28.1281	28.2283	28.1516	28.2193	28.5128	28.5015	28.23	28.6548	28.2157	28.2377	28.0804					10	10	10	64.2	64.2	64.2	23.768	0	323.31	251430000000	15	313	0.342962	0.676243	-0.0653245	-0.779068	0.0999417	0.860975	-0.0259635	-0.267614	0.120675	0.847333
24.7573	25.1025	25.4417	24.8943	25.2741	24.9389	25.2961	24.9735	25.0298	25.7901	25.6597	25.6054	25.5714	25.7952	25.6872	25.5598	25.2696	25.6775	25.6462	25.4231	24.9406	24.5144	25.3545	25.0198		+		WT_19_WT_0	2	2	2	11.6	11.6	11.6	21.608	0	15.63	14366000000	9	36	1.02958	0.269209	0.324316	1.85409	2.67677	0.00873469	0.525319	4.11168	0.163651	0.799094
23.0095	23.3601	23.6055	21.8107	21.6974	22.5071	23.3691	21.457	21.9455	22.256	22.7861	21.6257	23.7244	22.8246	22.9705	21.6806	23.421	22.6585	22.9248	23.1487	22.3111	23.3553	23.6499	23.0454					2	2	2	12.5	12.5	12.5	32.591	0	15.974	1945200000	13	18	0.446736	0.588526	-0.42515	-0.964604	0.199228	0.716567	0.214922	0.493849	0.520532	0.436708
25.2218	25.3322	25.5865	25.4596	25.6639	25.2734	25.604	24.7009	25.054	25.6504	25.8869	24.9026	25.5084	25.5968	25.2814	25.1372	25.1283	25.4267	25.2341	25.2367	25.1464	25.2425	25.7005	25.1522					5	5	5	10.4	10.4	10.4	61.171	0	36.922	16728000000	23	46	0.246754	0.770983	-0.123106	-0.592673	0.306022	0.588565	-0.0764259	-0.709396	0.60915	0.37034
24.6714	24.8668	24.8906	24.6327	24.7654	24.7765	24.9027	24.2179	24.5475	25.2192	24.7388	25.2599	25.0152	24.6906	24.5678	24.734	24.9294	25.099	25.251	25.2364	25.3935	24.5429	25.3316	24.9693					4	4	4	15.7	15.7	15.7	33.016	0	25.651	10137000000	15	53	0.104571	0.891819	0.0470947	0.27889	0.335712	0.551492	0.0720816	0.765561	1.57014	0.0736928
27.8753	28.1635	28.2392	28.1955	27.8761	28.1631	28.2091	28.2972	27.9446	27.4619	27.5552	27.4258	28.4952	27.755	27.7964	27.9063	28.2728	28.2608	28.1356	27.95	28.057	28.024	27.7018	27.771					28	28	28	47.2	47.2	47.2	74.248	0	323.31	198010000000	33	585	0.832274	0.37166	-0.269782	-1.57151	0.0105465	0.990263	-0.00434017	-0.0308346	0.787553	0.267013
26.4399	26.5888	26.8147	26.796	26.6771	26.5653	26.6822	26.6812	26.4361	26.5583	27.1748	26.3588	26.857	27.1576	26.6356	26.7265	26.9408	26.87	27.0056	26.7629	26.8921	26.295	26.7442	26.9123					8	8	8	27	27	27	36.089	0	270.69	72564000000	16	222	0.00413507	0.996739	0.00160408	0.0121771	1.35764	0.0744664	0.217607	2.30486	0.483472	0.463774
27.0084	26.729	26.903	26.726	26.6918	26.7107	26.4779	26.4518	26.2771	25.3927	26.141	26.1759	26.8445	26.3376	26.3378	26.7379	26.756	26.4402	26.3529	26.311	27.0846	26.433	26.1718	26.4432	+			WT_9_WT_0	11	11	11	29.4	29.4	29.4	41.291	0	200.22	33197000000	17	149	2.43178	0.0293333	-0.642059	-3.7636	1.16222	0.107977	-0.219151	-2.03841	1.38426	0.0997095
27.5245	27.3565	27.3702	27.402	27.3948	27.3087	27.2659	27.1799	27.2608	27.2668	27.6162	26.8999	27.4134	26.8351	26.9524	27.2433	27.3121	27.1424	27.4288	27.2518	27.1757	27.0012	27.3885	27.2531					14	14	14	38.8	38.8	38.8	49.221	0	323.31	137940000000	24	261	0.7664	0.402061	-0.144568	-1.47405	1.55216	0.0511854	-0.243038	-2.5668	1.17538	0.140213
24.1082	23.9514	24.0797	23.9534	24.3277	23.7185	24.0439	23.9397	23.8832	24.1518	25.1066	22.5751	24.008	23.7354	23.5946	23.7459	23.7541	23.7149	24.6246	24.065	24.2495	23.6102	24.0014	24.4391		+		WT_19_WT_0	6	6	6	21.4	21.4	21.4	33.18	0	41.062	7900800000	18	51	0.0785424	0.918391	-0.0730988	-0.214379	1.61666	0.0466034	-0.264321	-2.65335	0.379252	0.558006
29.517	29.7531	29.6549	29.8459	29.8093	29.2325	29.7237	28.8789	28.8716	29.7822	30.2119	29.3266	29.8337	29.2658	28.9097	29.0192	28.7549	29.1516	29.6402	29.0804	28.8153	29.0723	29.5491	29.1756		+		WT_19_WT_0	4	4	4	31.6	31.6	31.6	22.356	0	260.21	145560000000	5	134	0.307089	0.70618	-0.169615	-0.71144	1.62024	0.0465014	-0.47963	-2.65816	1.57819	0.0728
29.2681	29.1851	29.2291	29.1938	29.2595	29.404	28.9011	29.4168	29.335	29.2571	28.5445	29.2179	28.4429	29.5179	29.1103	29.4314	29.3278	29.2734	29.4797	29.2972	29.5311	29.3374	29.5309	29.4673			+	WT_38_WT_0	19	19	19	77.2	77.2	77.2	28.685	0	323.31	288540000000	17	519	0.494352	0.553441	-0.144505	-1.04559	0.17813	0.746805	-0.0726287	-0.448228	2.26452	0.0265075
25.1144	24.9115	25.2463	25.109	25.2946	25.0461	24.7354	24.5771	24.9296	24.6866	25.1845	25.0384	25.0376	24.3588	25.0717	25.1092	25.1172	24.8842	24.9402	25.0088	25.133	25.2347	24.8694	24.9121					6	6	6	11.8	11.8	11.8	51.151	0	51.426	13443000000	28	70	1.41255	0.16388	-0.261717	-2.37902	0.746037	0.245989	-0.190533	-1.44353	0.644982	0.347786
26.0413	25.7954	25.8935	26.025	25.9232	25.319	25.8073	25.78	25.6017	26.0747	26.0683	25.9136	25.6919	25.2451	26.0412	25.6508	25.3483	25.4956	26.0485	25.9712	25.4108	25.0676	26.1949	25.8297					4	4	4	10.7	10.7	10.7	33.013	0	11.77	23136000000	14	45	0.118652	0.885122	0.0413551	0.312696	0.848588	0.201578	-0.254085	-1.59537	0.148863	0.813088
28.6337	28.3647	28.4958	28.4751	28.4948	28.648	28.8295	28.6025	28.6115	28.9787	29.062	29.0536	29.1301	28.8459	28.7629	28.8944	28.6545	28.8991	29.0918	28.8185	28.6366	28.1335	29.1496	28.8176	+	+		WT_19_WT_0;WT_9_WT_0	32	32	32	57.7	57.7	57.7	66.469	0	323.31	289800000000	25	535	2.24781	0.0387843	0.337619	3.50786	2.88465	0.00663248	0.345793	4.415	0.878372	0.22735
23.5141	23.495	23.6941	24.1884	23.4794	23.4004	23.3366	23.6221	23.0084	22.4758	23.516	21.9623	24.0723	23.3644	21.6761	23.2281	22.4097	22.6983	22.7492	22.396	23.2403	22.1612	22.3705	22.9104			+	WT_38_WT_0	5	5	5	22.2	22.2	22.2	31.044	0	32.925	2558400000	11	16	1.28417	0.18404	-0.641698	-2.20523	1.13311	0.114258	-0.720407	-1.99825	3.20083	0.00658824
23.9508	23.8564	24.4433	24.0131	24.1845	24.1899	23.9296	23.8566	23.7848	23.7438	24.0781	24.5137	24.2497	24.4819	24.0582	24.3962	23.9432	24.2775	24.2273	24.4517	24.0567	24.9137	24.3521	24.2816					4	4	4	12.3	12.3	12.3	51.635	0	21.37	6025700000	29	35	0.377657	0.645511	-0.121915	-0.842645	0.511003	0.392147	0.128112	1.07339	1.03549	0.175738
26.6525	26.4647	26.3873	26.1529	26.147	26.3067	25.9271	25.9469	26.0989	26.0993	26.1217	25.9688	25.9465	25.7356	26.0802	26.0254	26.0035	26.0633	26.1373	26.0723	25.9752	25.9674	26.1549	26.1308	+	+	+	WT_19_WT_0;WT_38_WT_0;WT_9_WT_0	9	9	9	32.2	32.2	32.2	38.773	0	160.79	40148000000	20	175	2.40937	0.0294762	-0.324721	-3.73222	2.58294	0.00938272	-0.376108	-3.97725	2.04875	0.0365476
24.7697	25.1166	25.4638	25.2843	25.3144	25.4528	25.0346	25.1422	25.5681	25.6635	25.4722	25.254	25.5048	25.4283	25.3804	25.1599	25.2548	25.46	25.2893	25.2032	25.3515	25.2624	25.1987	25.1139					9	9	9	32.7	32.7	32.7	51.523	0	156.28	18264000000	27	169	0.370084	0.652718	0.122149	0.828911	0.527023	0.378511	0.131077	1.09989	0.00873831	0.989404
25.4506	25.5109	25.5845	25.4981	25.1611	25.724	25.1264	25.1645	25.4923	25.3912	24.4911	25.5453	25.084	25.3889	25.5133	25.2167	25.3488	25.0935	25.1058	25.4997	25.33	24.7809	25.1256	25.3549					9	9	9	23.5	23.5	23.5	38.585	0	95.344	22630000000	15	104	0.873505	0.351441	-0.286406	-1.63162	1.18217	0.104825	-0.214012	-2.06584	1.31597	0.110324
24.6083	24.3055	24.6279	24.8687	24.8485	24.8348	24.5786	24.388	24.496	24.8832	25.1735	24.5225	24.9482	24.5975	24.5393	24.2061	24.7366	24.392	24.6076	24.7095	24.3506	24.5754	24.4772	24.2403					9	9	9	27.5	27.5	27.5	59	0	89.212	11890000000	26	75	0.0199464	0.986628	-0.0086565	-0.0577177	0.361442	0.525821	-0.112341	-0.813142	0.894764	0.220336
26.0452	26.3074	26.0988	26.1501	26.2621	25.9442	21.3173	25.6729	26.0088	22.6162	22.4722	22.075	21.6967	22.2448	23.3328	25.4431	22.2807	22.4893	23.198	21.8758	22.8291	22.0852	25.378	25.6126	+	+	+	WT_19_WT_0;WT_38_WT_0;WT_9_WT_0	2	2	2	5	5	5	52.957	0.00055617	2.9914	8719200000	19	16	2.19137	0.0429434	-2.7742	-3.4302	3.77546	0.000914286	-3.22004	-5.8227	2.57629	0.0172889
23.3272	23.0829	22.9648	22.1213	21.9548	23.2204	22.1981	22.3758	23.1786	22.8856	23.2413	23.4154	22.9444	23.1356	23.8236	23.2461	23.2111	21.8979	22.9619	23.4256	23.236	23.2773	21.5326	23.3594					3	3	3	14.8	14.8	14.8	26.953	0.00058207	4.3328	3086600000	13	14	0.126318	0.876568	0.103903	0.330801	0.32688	0.560776	0.264548	0.749001	0.198504	0.760443
26.3248	26.3554	26.2085	26.008	26.2077	25.6939	25.7629	25.8467	25.6828	26.2394	26.3768	25.8848	26.001	25.6946	25.6407	25.6214	25.5804	25.7212	25.8683	25.8829	25.3741	26.1334	26.1108	25.7953		+		WT_19_WT_0	9	9	9	34.4	34.4	34.4	43.189	0	265.78	28473000000	16	100	0.52894	0.537454	-0.167501	-1.10305	2.29618	0.0151313	-0.423199	-3.57469	0.992895	0.188562
26.2957	26.3981	26.4375	26.2409	26.1979	23.4183	22.7577	25.6169	25.8076	22.0453	22.1226	22.1696	26.2502	23.0762	23.4438	26.1851	22.5894	26.1946	26.4043	26.4671	25.5735	22.2835	22.9987	26.2555					2	2	2	10.1	10.1	10.1	21.951	0.00057904	4.1178	16403000000	7	24	1.68588	0.11436	-2.41143	-2.74621	0.713875	0.261635	-1.20819	-1.3949	0.423532	0.518095
26.9849	26.9444	27.1351	27.4963	27.3711	27.1983	25.6565	26.5238	27.0724	25.6925	25.5806	27.5389	27.0915	26.3739	26.2476	25.7734	26.1642	25.5605	26.1553	26.0249	26.9244	25.9725	26.8232	27.135		+	+	WT_19_WT_0;WT_38_WT_0	18	18	18	57.9	57.9	57.9	22.57	0	323.31	139060000000	13	461	1.4303	0.16007	-0.844201	-2.40296	2.7408	0.008	-0.986482	-4.20427	1.88187	0.0474455
28.0868	27.9959	28.0917	28.0641	28.1921	27.9681	28.5208	27.4277	27.2397	28.1098	28.293	28.1932	28.5456	27.8064	27.7418	27.7126	27.7159	28.0857	27.6837	27.6002	27.3772	22.8816	27.7326	27.7011					7	7	7	69	69	69	17.537	0	323.31	50816000000	11	74	0.195199	0.809131	-0.102387	-0.485225	0.437811	0.457109	-0.131791	-0.949161	0.825767	0.248526
25.4774	25.7379	26.0022	25.8458	25.9055	25.8686	25.7604	25.2162	25.3074	25.9867	26.3046	25.5889	25.9607	25.3697	25.4315	25.4262	25.4822	25.4972	25.9175	25.5722	25.0721	24.6427	25.7813	25.4741					12	12	12	48.4	48.4	48.4	37.194	0	161.39	39115000000	15	190	0.254801	0.766401	-0.112182	-0.608916	1.4322	0.0637183	-0.278285	-2.40551	1.06735	0.167378
25.9854	25.9892	26.1996	26.0853	26.0237	25.9471	25.8425	25.6376	25.795	25.4811	25.5237	25.6136	25.6912	25.4153	25.7458	25.6668	25.8101	25.9652	25.7871	25.6773	25.6356	25.825	25.8707	25.7678	+	+	+	WT_19_WT_0;WT_38_WT_0;WT_9_WT_0	12	12	12	48.2	48.2	48.2	27.344	0	323.31	50522000000	14	287	3.63207	0.0144615	-0.389475	-5.58246	2.51569	0.00991908	-0.32265	-3.88178	3.47681	0.00458537
22.8712	22.9922	21.6285	21.4586	21.5318	23.0861	22.5586	23.3966	24.8727	24.4959	23.8245	24.4795	24.6646	25.1972	21.3727	25.368	22.3558	24.6515	24.638	25.2495	24.714	25.2176	24.738	24.9496	+		+	WT_38_WT_0;WT_9_WT_0	6	2	2	34.9	16.3	16.3	19.012	0	14.19	5360700000	6	23	2.24826	0.0391287	1.67654	3.50848	1.30149	0.0828412	1.67355	2.22877	4.81305	0.00218182
24.9458	24.8999	25.2106	25.2096	24.8203	24.9525	24.7234	22.4326	24.8258	25.3147	25.8184	22.6283	25.7206	25.6801	24.5783	24.298	25.0308	25.239	24.8429	24.3237	24.1824	21.9682	21.8877	24.3765					4	4	4	18.5	18.5	18.5	29.018	0	162.39	9754300000	14	40	0.605904	0.476517	-0.715926	-1.22736	0.132868	0.811588	0.0846904	0.346111	1.58531	0.0719028
26.2892	26.4518	26.6141	26.4619	26.3457	26.2284	26.2098	25.7539	26.5043	26.8403	26.9095	25.9867	27.1857	26.691	25.9453	25.8354	26.3392	26.4081	26.2651	25.972	26.0988	25.9405	26.322	26.1325			+	WT_38_WT_0	11	11	11	27.7	27.7	27.7	59.326	0	323.31	68618000000	24	286	0.0562451	0.939837	-0.0310904	-0.156795	0.00372784	0.995787	0.00231107	0.010983	2.0807	0.0343067
27.421	27.6466	27.5679	27.4149	27.5047	27.4987	27.6496	27.2565	27.3571	27.5662	27.2332	27.791	27.847	28.1758	27.5925	27.5335	27.6983	27.9013	27.7927	27.7356	27.7686	28.424	27.7214	27.6151		+		WT_19_WT_0	11	11	11	59.4	59.4	59.4	18.153	0	323.31	105770000000	9	365	0.128015	0.874831	-0.0333621	-0.334781	1.6874	0.0420838	0.282422	2.74825	1.6423	0.0667313
25.5072	25.3628	25.0567	25.5868	25.3571	25.7292	23.6154	25.7444	25.9657	22.8334	24.1777	25.6237	25.8221	24.6567	24.6888	24.1876	24.6018	23.3414	24.3994	24.2843	26.2514	25.0935	25.2688	26.2222		+		WT_19_WT_0	12	12	12	57.5	57.5	57.5	32.061	0	323.31	25151000000	14	130	0.738837	0.414659	-0.773253	-1.43269	1.56355	0.0500847	-0.883581	-2.58209	0.201869	0.757331
25.4266	24.8553	25.0008	25.0718	25.0097	24.8577	24.6897	25.1341	25.1166	25.5364	24.3063	25.2176	24.9321	25.3243	25.2129	25.1684	25.13	25.3198	25.0374	25.0343	24.738	25.4987	25.1502	25.0487					7	7	7	48.1	48.1	48.1	20.026	0	162.61	16840000000	10	86	0.0679025	0.928102	-0.036878	-0.187185	0.707034	0.265463	0.144263	1.38449	0.139108	0.825764
26.5656	26.2675	26.136	26.0694	26.0898	26.1444	25.633	25.8337	25.9971	25.8518	25.67	25.8157	25.5465	25.6874	26.0361	26.068	26.0095	25.8562	25.9878	25.9678	26.1082	26.4845	25.9811	26.0223	+	+		WT_19_WT_0;WT_9_WT_0	10	10	10	70	70	70	20.545	0	203.17	37791000000	7	152	2.88279	0.0152593	-0.4119	-4.41225	1.86964	0.0295944	-0.344832	-2.99315	0.514825	0.441747
23.1134	22.157	23.2995	23.1962	21.1435	23.2064	23.2336	22.9561	23.2582	23.0236	23.0973	23.1744	23.2588	22.6952	23.0921	23.1468	23.2091	23.232	23.8269	23.3251	23.2911	22.9787	21.4698	23.375					2	2	2	6.8	6.8	6.8	41.762	0.00058072	4.2714	2126900000	18	5	0.605653	0.476216	0.43787	1.22696	0.559953	0.353199	0.41967	1.1537	0.320553	0.622092
23.9813	24.2801	24.4835	24.5101	24.6017	23.5616	24.7958	24.0224	24.1363	22.1442	25.2002	24.5472	25.1507	25.0226	24.5297	24.2593	24.695	25.0159	22.0152	24.7356	22.6099	24.7456	24.8373	24.5627					2	2	2	31.4	31.4	31.4	11.229	0	128.05	6352800000	6	42	0.0747518	0.922822	-0.0953681	-0.204748	1.52108	0.0542166	0.542494	2.52507	0.245683	0.70677
29.5048	28.6694	29.5927	29.4958	28.1244	29.47	29.4128	29.3915	29.3289	29.3428	29.4334	29.5108	29.2865	29.3298	29.5001	29.2761	29.4164	29.3555	29.6109	29.2353	29.4438	29.5536	29.5843	29.2836					30	30	30	67.6	67.6	67.6	48.604	0	323.31	475330000000	25	847	0.496736	0.551424	0.260529	1.04958	0.395343	0.498194	0.217889	0.874424	0.595416	0.380259
23.3602	23.8622	24.3127	24.1125	23.8787	23.8282	24.5114	23.4301	23.9022	24.9484	24.3882	24.9417	23.7381	24.5172	23.9044	23.7325	23.786	23.3969	23.8802	22.8746	23.0069	21.9439	23.3062	23.1982			+	WT_38_WT_0	4	4	4	10	10	10	44.396	0	22.481	5585000000	6	30	0.898152	0.339676	0.461226	1.66725	0.0860066	0.879335	-0.046579	-0.233162	1.83304	0.0485893
28.9956	29.1289	29.1635	29.181	29.194	29.2132	29.4637	29.3497	29.2864	29.6646	29.6402	29.5539	29.2964	29.668	29.4341	29.3475	29.2791	29.412	29.5581	29.4418	29.3928	29.768	29.6949	29.5683	+	+	+	WT_19_WT_0;WT_38_WT_0;WT_9_WT_0	14	14	14	65.3	65.3	65.3	27.835	0	323.31	347930000000	11	346	3.20855	0.0152857	0.347068	4.90482	2.5412	0.00982036	0.260173	3.91792	4.079	0.00285714
28.9317	29.2924	29.3828	29.3468	29.348	29.3068	29.2564	28.4558	28.8677	29.1109	28.695	29.2012	29.2175	29.007	28.595	29.1174	28.715	28.8982	29.3715	29.273	28.5993	28.3745	28.7901	28.7245		+		WT_19_WT_0	23	23	23	51.4	51.4	51.4	44.991	0	323.31	399510000000	21	795	1.36196	0.168061	-0.336907	-2.31071	1.78962	0.034183	-0.343049	-2.88549	1.41473	0.0954667
24.9983	25.006	25.134	25.3713	25.3241	24.9231	25.3812	25.1449	25.1357	25.5283	26.171	25.2362	25.6398	25.5815	25.2132	25.5035	25.3747	25.5262	25.7892	25.5399	25.4824	25.0914	25.6632	25.4067		+	+	WT_19_WT_0;WT_38_WT_0	6	6	6	26.6	26.6	26.6	37.891	0	151.65	22662000000	21	134	0.945252	0.310508	0.306746	1.73479	2.25529	0.0155577	0.347019	3.51818	1.86401	0.0470235
22.4595	22.7002	24.6736	21.497	24.5157	23.0895	22.6398	24.1388	24.3625	22.1052	22.4648	22.9212	21.9435	24.0192	24.2356	24.0303	24.3138	22.6208	22.0095	21.6443	22.1764	24.5111	22.2794	24.3513					2	2	2	7.4	7.4	7.4	42.177	0	242.22	4218200000	21	17	0.0279566	0.973751	-0.050539	-0.0802063	0.23763	0.673722	0.371268	0.574093	0.181014	0.780664
26.176	26.4413	26.6091	26.4539	26.4756	26.5392	26.9442	26.6116	26.5963	26.8137	27.0059	26.9523	26.6264	26.481	26.717	26.7077	26.6003	26.5395	26.6675	26.7023	26.3918	25.7486	26.696	26.5596	+			WT_9_WT_0	11	11	11	43.9	43.9	43.9	36.175	0	284.17	69321000000	12	177	2.53941	0.0262609	0.371501	3.91538	1.34417	0.076408	0.162789	2.28664	0.0252626	0.970481
26.8622	26.9229	27.0073	26.8622	27.0919	26.944	26.9811	26.7641	26.8119	26.9322	27.22	26.9597	27.1458	26.6505	26.7949	26.7129	26.8427	26.8389	27.1501	26.963	26.702	26.4057	26.8235	26.8502					22	22	22	57.9	57.9	57.9	50.203	0	323.31	115120000000	25	439	0.0165226	0.988249	-0.00358454	-0.0479889	0.776396	0.231737	-0.117473	-1.48896	0.600674	0.3762
22.9106	22.0468	23.1382	22.9938	22.7996	22.7791	23.1944	21.8771	21.5263	23.3419	22.4307	23.4047	23.2025	23.6191	23.2997	22.6783	22.4247	23.3551	23.5603	23.2146	22.3404	23.6374	23.467	22.8873					7	7	7	18.6	18.6	18.6	60.219	0	30.655	2935600000	26	27	0.160261	0.840865	-0.148827	-0.408644	0.664923	0.287441	0.318562	1.31982	0.846005	0.239146
22.625	22.1871	23.2475	21.9289	22.3188	22.4625	22.6762	22.0672	21.8658	20.8499	22.8851	23.6902	23.0631	21.7156	23.0145	22.9783	23.5328	22.9003	22.731	22.8946	20.9621	23.6336	22.8888	22.595					2	2	2	4.8	4.8	4.8	86.01	0	8.1733	2536000000	40	10	0.10477	0.892133	-0.122591	-0.279372	0.66028	0.28958	0.405759	1.31263	0.149041	0.813326
25.1765	24.7366	24.6342	24.7892	24.3675	25.3009	24.2037	25.625	25.7011	24.1088	22.8498	24.1116	23.9369	24.6247	25.3591	25.295	25.366	24.4608	24.0431	25.0203	25.3546	25.6628	24.1257	24.6756					6	6	6	24.3	24.3	24.3	38.367	0	101.52	14290000000	15	78	0.391585	0.636786	-0.400799	-0.867706	0.00760054	0.994864	0.00625769	0.0222948	0.0234787	0.970778
22.2066	21.5947	20.6422	20.5361	20.6147	21.5611	21.5655	22.6196	22.8741	22.9649	23.5003	22.2852	21.1357	22.3396	21.0417	21.4643	22.2616	23.8609	23.1448	20.596	22.6313	22.0524	19.7532	20.9104	+			WT_9_WT_0	1	1	1	4.7	4.7	4.7	29.611	0.00057339	3.889	706550000	15	19	2.38169	0.0304091	1.44236	3.69354	0.85042	0.201373	0.82475	1.59804	0.218437	0.738628
29.9461	29.9439	29.9067	30.5588	30.6918	30.5892	28.1944	30.0917	30.3484	27.8426	28.7409	30.3986	30.2458	28.6541	29.1021	28.8521	29.1122	28.1946	29.5153	28.9145	30.1141	29.1317	29.6727	30.2754		+		WT_19_WT_0	31	31	31	66.6	66.6	66.6	48.489	0	323.31	589050000000	23	900	1.15979	0.220187	-1.00334	-2.03506	2.52614	0.01	-1.24596	-3.89658	1.51055	0.0808051
28.141	28.1043	28.1699	28.1086	28.1052	28.0542	27.8284	27.8554	27.9642	28.0537	28.0899	28.3399	28.0535	27.6719	28.0341	27.8547	27.7953	27.6391	28.1808	28.0242	28.0154	27.9931	28.1583	28.0912		+		WT_19_WT_0	13	13	13	43.3	43.3	43.3	34.7	0	323.31	250420000000	13	462	0.574886	0.501195	-0.0919669	-1.17781	2.39416	0.0124656	-0.272447	-3.71096	0.479354	0.468031
28.3195	28.2779	28.4592	28.3778	28.1939	28.2494	28.3042	28.0155	27.9962	28.2746	28.3122	28.0871	28.3645	28.1575	28.0574	28.2599	28.0424	28.1771	28.4877	28.4117	28.4156	28.1911	28.7113	28.5257					13	13	13	24.2	24.2	24.2	49.728	0	250.24	184740000000	11	457	1.17668	0.217069	-0.147971	-2.0583	1.25021	0.0920664	-0.136485	-2.15898	1.00047	0.185851
26.2991	26.5331	26.3205	26.2587	26.6151	26.3669	26.8819	26.3254	26.1881	26.9979	27.0911	26.9586	26.5292	26.4195	26.4755	26.3655	26.0087	26.3408	26.6944	26.5972	26.2062	26.0671	26.6686	26.5641					6	6	6	53.5	53.5	53.5	14.966	0	205.81	49775000000	5	179	1.16814	0.217664	0.341591	2.04656	0.177167	0.746919	-0.042387	-0.446116	0.226446	0.72995
27.0187	29.4459	29.562	29.564	29.4964	29.3872	29.3734	27.9655	29.0603	28.3781	28.576	28.1733	28.5118	28.1428	29.002	29.1163	29.05	28.9792	28.3031	29.1991	28.1824	28.5153	28.1948	29.2197					17	17	17	45.5	45.5	45.5	29.419	0	323.31	240330000000	14	478	0.497304	0.55124	-0.491276	-1.05053	0.265415	0.641551	-0.27868	-0.630142	0.491393	0.456819
26.8291	27.0047	27.1892	26.7552	26.561	27.1935	26.9021	27.3825	26.8794	27.2497	27.2855	26.8897	26.7661	27.3645	27.328	27.4421	27.589	27.3561	26.6899	27.0298	27.1409	28.2496	27.0226	26.7879					4	4	4	16.4	16.4	16.4	28.965	0	34.484	47115000000	13	85	0.62523	0.467184	0.176013	1.25789	1.50003	0.0565187	0.385518	2.49678	0.420515	0.520398
31.8921	31.6957	31.7852	31.7889	31.8265	31.778	31.8474	31.7626	31.6941	31.9388	32.1223	31.84	31.9491	31.866	31.7655	31.8123	31.79	31.8274	31.9391	31.7284	31.8821	31.8199	31.8082	31.8247					25	25	25	86	86	86	26.998	0	323.31	1859300000000	12	1977	0.526225	0.539022	0.0731386	1.09858	0.518028	0.385517	0.0406567	1.08504	0.468892	0.476381
31.351	31.1388	31.1895	31.3494	31.2324	31.1826	31.5542	31.6367	31.5173	31.9687	32.0792	31.8123	31.1333	31.031	31.7822	30.4266	31.6518	31.365	30.8799	31.249	31.561	31.4791	31.0154	30.9111	+			WT_9_WT_0	30	30	30	76.1	76.1	76.1	31.2	0	323.31	1991500000000	20	1244	3.37407	0.0131667	0.520754	5.16427	0.0152115	0.982161	-0.00898012	-0.0442446	0.185424	0.777086
28.4383	28.5267	28.4259	28.2149	28.3317	28.5388	28.1751	28.1819	28.3476	28.446	28.0731	28.7857	27.8577	28.4994	28.3905	28.2867	28.3854	27.8754	28.4328	28.3707	28.1036	28.4773	28.2173	28.2547					9	9	9	49.2	49.2	49.2	26.287	0	323.31	127630000000	11	210	0.284019	0.73276	-0.0778214	-0.666824	0.839683	0.204779	-0.196842	-1.58236	0.682639	0.322773
28.3111	28.0279	28.2675	28.297	28.0327	28.2437	28.0397	27.8132	28.0301	28.2731	28.0962	28.3266	28.3347	28.2474	27.8056	28.3918	28.111	28.2867	28.3025	28.2548	27.4572	28.2136	28.2812	28.1302					22	22	22	82.7	82.7	82.7	20.724	0	323.31	193750000000	12	413	0.5154	0.539032	-0.10018	-1.08068	0.00148158	0.996772	-0.000447591	-0.00437624	0.26605	0.686107
22.9098	21.9834	21.7933	21.4361	22.0527	20.7929	21.7262	23.0034	23.4722	22.7543	22.4905	21.9361	22.5918	22.4837	23.3545	23.0063	22.7809	23.2192	22.4761	22.2294	22.9854	21.476	23.0671	21.6716		+		WT_19_WT_0	2	2	2	11.6	11.6	11.6	28.381	0	19.173	2494700000	12	10	1.04341	0.265162	0.735764	1.87348	2.14613	0.0189286	1.07803	3.36822	0.617213	0.367052
25.0948	25.0852	24.8903	24.7266	24.6269	24.8576	24.792	24.6553	24.6292	24.5782	24.8308	24.7445	24.6417	24.7218	24.7247	24.6876	24.76	21.2793	22.4975	24.7712	24.6743	22.5845	23.0022	24.6733					3	3	3	9.1	9.1	9.1	42.037	0.00060938	5.9208	6776700000	19	21	1.14899	0.224519	-0.175219	-2.02018	0.646242	0.298234	-0.744356	-1.2908	1.54312	0.0760395
24.0623	23.8664	23.8632	23.5098	23.5485	23.3295	23.1423	23.2943	23.4946	23.0921	23.494	23.0404	23.5871	23.6138	23.0648	23.3042	23.0301	22.9476	23.6331	23.5181	23.4736	23.0746	23.3144	23.5921		+		WT_19_WT_0	6	6	6	19.6	19.6	19.6	48.323	0	96.592	6563300000	17	42	1.97424	0.0697742	-0.436964	-3.13438	1.63546	0.0455473	-0.43864	-2.67857	1.03154	0.176038
27.4825	27.4354	27.3782	27.3776	27.5199	27.4075	27.3157	26.9479	27.0171	27.5707	27.9086	27.3662	27.5124	27.2289	27.2011	27.1999	27.1796	27.2494	27.6969	27.3706	27.2401	27.065	27.7041	27.3501		+		WT_19_WT_0	41	41	41	56.9	56.9	56.9	89.766	0	323.31	208680000000	41	617	0.219813	0.788291	-0.0791597	-0.537286	1.91141	0.0273237	-0.171641	-3.04947	0.102389	0.869525
29.8861	29.9512	30.0761	30.1099	29.9977	30.1218	30.2498	30.5904	30.379	30.4964	29.7591	30.4233	29.8626	30.5874	30.4679	30.3788	30.3386	30.4438	30.1425	30.2868	30.487	30.9153	30.3241	30.3209		+	+	WT_19_WT_0;WT_38_WT_0	13	13	13	62.4	62.4	62.4	19.011	0	323.31	458140000000	10	510	1.35923	0.167954	0.29256	2.30702	1.82814	0.0321492	0.322735	2.93728	2.12249	0.0324331
25.1671	25.4309	25.6332	25.593	25.7248	25.439	25.8454	25.4902	25.5733	26.1042	26.4054	25.8198	25.5949	25.8473	25.7572	25.3526	25.6695	25.6614	25.9523	25.4925	25.4764	25.9691	25.8347	25.7267					5	5	5	22.7	22.7	22.7	36.338	0	161.32	19724000000	13	54	1.38097	0.168761	0.375062	2.3364	0.719827	0.259211	0.149138	1.40394	1.15546	0.144835
25.0899	25.4115	25.7975	25.8797	26.0034	25.7258	25.8481	25.4218	25.3883	26.0574	26.5849	25.8412	26.4261	26.0032	25.6941	25.4772	25.4579	25.7325	25.937	25.854	25.8772	25.3994	26.16	25.9316					6	6	6	62.7	62.7	62.7	17.152	0	66.393	63033000000	8	99	0.411536	0.622369	0.205637	0.903175	0.312709	0.579298	0.147175	0.722172	0.595775	0.380354
24.2881	24.3729	24.5939	24.1043	23.8929	24.3122	24.4048	23.6549	23.7832	24.1216	22.8799	23.7725	24.3124	23.8048	23.6017	23.6637	24.0331	24.1018	24.2701	22.3918	24.0868	23.5623	24.3218	24.2031					5	5	5	13.7	13.7	13.7	42.253	0	54.628	6841700000	21	43	1.21775	0.203275	-0.491254	-2.11463	1.34531	0.0764722	-0.341144	-2.28818	0.732446	0.294023
24.4428	24.5219	24.7194	24.6242	24.5703	24.4488	24.9646	24.6678	24.5328	24.8186	24.9846	24.8022	24.578	25.1001	24.914	24.3802	24.7571	24.4856	24.7419	24.4363	24.2551	24.4306	24.6043	24.5627					3	3	3	24.5	24.5	24.5	21.159	0	48.541	7454900000	13	55	1.79613	0.0965833	0.240543	2.89423	0.611783	0.319582	0.147927	1.23667	0.253705	0.700185
25.2057	25.1805	25.4884	21.1468	25.0234	25.4229	25.1716	25.3507	25.3227	25.2412	25.324	25.1942	25.187	21.78	25.464	25.162	25.2906	24.8338	25.083	25.3654	25.3304	25.1005	25.3994	25.5207					9	9	9	11.6	11.6	11.6	130.48	0	56.08	13267000000	66	31	0.466572	0.569171	0.689454	0.998621	0.0159508	0.9816	0.0416012	0.0463573	0.491765	0.456824
29.2685	29.2967	29.1363	29.0534	29.0611	29.1418	28.965	28.8691	28.9977	28.9972	29.3667	29.2131	28.9413	29.0748	29.0412	28.8078	29.0426	28.9733	28.9668	29.0882	29.1298	29.3253	28.9306	28.947		+		WT_19_WT_0	17	17	17	62.2	62.2	62.2	36.723	0	323.31	289050000000	17	607	0.50369	0.547169	-0.0914742	-1.06121	1.9507	0.0263485	-0.179447	-3.10254	0.635705	0.354879
29.841	29.6154	29.9276	29.8011	29.94	29.6942	29.4906	28.9648	29.1637	29.7451	29.8058	29.4336	30.0576	29.0803	29.5746	29.5836	29.5722	29.1636	30.3052	29.9913	29.7447	28.8324	29.5457	29.8669					34	34	34	54.4	54.4	54.4	80.09	0	323.31	827240000000	36	1077	1.56241	0.135615	-0.369253	-2.58057	1.09769	0.121728	-0.297879	-1.94918	0.165562	0.797814
24.6164	24.1338	24.4996	24.2397	24.1089	23.9825	24.342	20.8453	22.6428	24.2716	24.457	21.7278	21.8061	22.3693	22.6472	23.8094	23.1056	22.3425	22.5198	23.7937	23.5124	23.2534	22.1847	24.0327		+	+	WT_19_WT_0;WT_38_WT_0	3	3	3	9.6	9.6	9.6	45.92	0	103.51	2829400000	9	33	1.06604	0.2546	-1.21573	-1.90512	3.42579	0.0021875	-1.58348	-5.24672	2.13019	0.0322338
24.9628	25.3536	24.8742	24.9132	24.7897	24.7228	25.1782	24.3218	24.5296	25.4295	25.5991	25.2846	25.3323	24.1558	24.6867	24.6627	24.658	24.898	25.0163	24.8228	24.2332	23.5603	24.9264	24.8782					3	3	3	34.5	34.5	34.5	15.444	0	86.765	9979200000	5	52	0.216479	0.790662	0.121091	0.53032	0.544403	0.365187	-0.20379	-1.1284	0.754961	0.285444
25.6114	25.3233	25.1994	25.2113	24.976	25.3966	25.0718	24.7988	25.0179	25.1345	25.753	25.407	25.3134	24.7674	24.9628	24.9812	24.8927	25.0211	25.187	25.0669	24.947	24.8706	25.298	25.202		+		WT_19_WT_0	11	11	11	23.8	23.8	23.8	75.745	0	160.95	23238000000	36	98	0.225369	0.783932	-0.0891841	-0.54884	1.56788	0.0499947	-0.29659	-2.5879	0.947251	0.203726
22.7141	23.2624	22.7534	23.0684	22.0717	21.4661	21.8942	22.1885	22.0083	21.5844	22.7095	23.1362	24.7211	23.0209	21.7774	23.1604	22.7685	23.2603	24.5647	22.5219	24.2686	21.9563	24.7623	23.8882					3	3	3	19.7	19.7	19.7	23.15	0.00059382	5.0257	3853800000	10	15	NaN	1	0	NaN	0.578328	0.341583	0.562084	1.18334	1.15419	0.145015
26.7539	26.5034	26.6006	26.4272	26.6067	26.8333	26.4307	26.7928	27.1298	26.1748	27.1738	26.0994	26.4834	26.3441	27.1552	27.2091	27.5284	26.4483	26.6661	27.0325	27.1968	27.2202	26.7794	26.7314					8	8	8	29.2	29.2	29.2	39.461	0	239.73	31259000000	19	146	0.0218661	0.984225	0.0127074	0.0631418	0.548395	0.362209	0.240565	1.13492	1.65463	0.0656336
25.6282	25.5315	25.4971	25.3864	25.3646	25.4965	25.2369	25.2681	25.3051	25.2034	25.0256	25.2243	24.8447	25.106	25.4861	25.1963	25.3207	25.2702	25.1555	25.2754	25.0827	25.3711	25.2823	25.3267	+	+	+	WT_19_WT_0;WT_38_WT_0;WT_9_WT_0	12	12	12	37	37	37	49.533	0	121.39	24992000000	26	96	3.18649	0.0146667	-0.273485	-4.87073	1.7859	0.0344625	-0.280051	-2.88048	2.56295	0.0175217
25.2425	24.876	24.7674	24.8538	24.7666	25.076	24.5914	26.804	26.9655	24.355	23.4983	24.9025	24.6085	25.2437	25.7744	25.7244	25.946	24.7066	24.7805	25.3416	26.452	26.8397	24.7479	25.4059					11	11	11	58.4	58.4	58.4	41.245	0	267.62	28745000000	17	221	0.17635	0.825367	0.25574	0.444324	0.875087	0.192524	0.403528	1.63391	1.01358	0.182004
25.8085	25.9796	26.0548	25.8663	25.8866	25.6959	25.8281	25.1989	25.4537	25.8625	26.24	25.6872	25.7937	25.3241	25.5308	25.4422	25.4743	25.6137	25.8651	25.5919	25.3438	25.3365	25.8444	25.4978		+		WT_19_WT_0	12	12	12	33.4	33.4	33.4	72.368	0	313.77	35129000000	43	176	0.5239	0.538211	-0.170207	-1.09474	2.74786	0.00802985	-0.352149	-4.21452	1.71483	0.0584701
27.7825	27.9728	28.0841	27.7407	27.9548	27.5452	27.7799	27.4044	27.424	27.9814	27.7419	27.6387	27.7648	27.518	27.4708	27.7601	27.923	27.7866	28.0465	27.8565	27.6444	27.3834	28.0488	27.7757					19	19	19	36.2	36.2	36.2	78.54	0	323.31	131720000000	30	334	0.806891	0.379913	-0.184966	-1.53418	0.677741	0.282999	-0.142785	-1.33961	0.162471	0.800116
24.8516	25.1506	22.2258	23.1381	25.2167	22.8555	21.9655	21.4911	21.5189	21.822	23.2269	21.1024	22.6588	22.9055	22.0651	22.2351	22.8514	25.102	25.3073	24.9653	21.7892	22.4319	22.3065	22.6835					2	2	2	28.6	28.6	28.6	13.206	0	18.534	4401800000	8	9	2.11881	0.0501786	-2.05191	-3.33087	0.676902	0.282956	-0.936724	-1.33832	0.359686	0.578049
23.6944	24.2375	24.3091	22.9215	24.1959	22.2189	24.3275	22.5949	23.0425	24.4709	21.5844	22.5258	23.8614	23.0466	21.6119	21.4961	23.7039	22.5227	24.8644	21.9487	23.1783	22.6011	24.2954	24.0511					4	4	4	28.8	28.8	28.8	26.264	0	39.498	2884200000	13	22	0.397879	0.633234	-0.505211	-0.87895	0.88159	0.189561	-0.889126	-1.64333	0.0676551	0.913967
25.5421	25.4343	25.0814	25.1712	24.9811	25.5078	25.1557	25.1398	25.6036	24.8822	25.1104	25.0924	25.4985	25.1317	25.5572	25.4192	25.3672	24.8579	25.3544	25.4847	25.5007	25.4501	25.0838	25.4635					7	7	7	43.3	43.3	43.3	28.322	0	323.31	34595000000	15	116	0.40422	0.628481	-0.122294	-0.890226	0.0464142	0.930916	0.018974	0.130654	0.400188	0.542708
24.2016	22.4951	24.614	24.4156	22.5238	24.2831	22.4766	23.8976	22.1967	21.7986	24.8929	22.4739	24.5505	22.7129	22.6302	23.2552	22.1952	24.0543	21.8074	22.5912	23.5943	22.5993	22.2338	22.3599					3	3	3	16.7	16.7	16.7	31.711	0	19.498	2646300000	14	12	0.636934	0.463867	-0.799474	-1.27625	0.444362	0.451938	-0.522502	-0.960504	1.59444	0.0714789
26.0966	26.3706	26.4058	26.4351	26.4361	26.5055	26.2963	26.1821	26.2365	26.4976	26.3905	26.6396	26.1893	26.5512	26.3935	26.2366	25.9934	26.1745	26.3991	26.324	25.9538	26.12	26.3609	26.2305					5	5	5	41.5	41.5	41.5	25.12	0	148.67	35264000000	11	86	0.00442286	0.996695	-0.00119019	-0.0130203	0.593096	0.332653	-0.118531	-1.20698	0.842187	0.241223
29.0403	28.9158	29.0686	29.0898	29.0357	29.5428	29.1616	28.959	29.3846	29.0675	29.4338	29.1488	29.3853	29.6045	29.1053	29.1671	29.3282	29.4981	29.4588	29.3567	29.3931	29.3232	29.8798	29.2448					13	13	13	81.8	81.8	81.8	21.602	0	323.31	294180000000	10	494	0.281981	0.733652	0.0770658	0.662838	1.11109	0.118734	0.2326	1.96777	1.54373	0.0761848
24.654	25.2254	25.2007	25.5687	25.6763	22.9585	25.6816	25.1965	24.9261	26.0541	26.2449	25.5488	25.9234	25.6753	25.3046	25.4082	25.1775	25.8285	25.8635	25.5167	25.2144	25.1508	25.7565	25.4908					2	2	2	34.4	34.4	34.4	16.542	0	23.087	13526000000	8	50	0.842203	0.36679	0.728062	1.58604	0.828921	0.209067	0.672328	1.56659	0.748356	0.287798
25.5321	25.3241	25.351	24.9321	25.0207	25.4087	24.9621	25.2455	25.7528	25.2726	25.7446	24.93	25.0373	24.8054	25.2912	25.4405	25.0484	25.0841	24.7875	24.9524	25.0731	25.5555	25.1356	25.0794					7	7	7	23.2	23.2	23.2	42.178	0	38.852	15369000000	19	57	0.122135	0.880578	0.0564747	0.320948	0.523151	0.382048	-0.143629	-1.09351	0.56287	0.404454
25.2121	25.2115	24.8946	24.8816	24.9006	25.1605	24.4908	24.7631	25.0931	24.9921	24.274	24.7277	25.3036	24.3922	25.0031	24.9737	25.0065	24.8143	25.2506	24.5983	24.9624	24.4103	24.4622	24.8862					5	5	5	65.9	65.9	65.9	9.2617	0	63.648	12414000000	7	77	1.31868	0.176929	-0.320005	-2.25209	0.415302	0.480391	-0.127936	-0.909815	1.04843	0.172265
27.2852	27.1786	27.3857	27.2496	27.1833	27.0835	27.2671	26.7283	26.7967	26.8083	27.2608	26.5637	26.5843	26.2644	26.6791	26.8355	26.8541	26.8215	27.2733	26.8651	26.5667	26.5961	27.2645	26.6216		+		WT_19_WT_0	18	18	18	51.1	51.1	51.1	62.67	0	323.31	98408000000	31	345	1.54448	0.13719	-0.323505	-2.55649	3.55437	0.00178723	-0.554527	-5.45466	1.55152	0.0751126
29.3734	29.1068	28.9232	29.3687	29.1812	29.2517	28.9311	29.3904	29.4715	28.8643	29.3078	29.7528	29.4956	29.1914	29.425	29.0272	29.1409	28.816	29.3114	29.3452	29.5978	29.1788	29.7841	29.7215					21	21	21	62.2	62.2	62.2	35.047	0	323.31	396570000000	15	457	0.227843	0.784636	0.0854851	0.553962	0.0521581	0.924421	-0.0181554	-0.145986	1.40143	0.0968159
30.5925	30.5727	30.403	30.5389	30.5076	30.5532	29.9756	30.6959	30.8343	29.9969	28.3344	30.7645	31.0266	30.5939	30.5779	30.4807	30.6708	30.3004	30.8458	30.866	31.4024	31.1323	31.1755	31.3896			+	WT_38_WT_0	21	21	21	50.9	50.9	50.9	36.067	0	323.31	1006900000000	16	740	0.529602	0.538003	-0.427741	-1.10414	0.346611	0.541454	0.080397	0.785834	3.82601	0.00342857
22.4789	23.7265	23.7168	22.043	23.6258	23.4517	23.6677	21.674	23.3016	22.0549	24.0025	23.5088	23.882	22.5427	22.9293	20.9955	23.412	23.6389	23.8489	23.4492	23.3095	22.1283	24.0939	23.457					2	2	2	15.2	15.2	15.2	21.685	0	111.42	2488900000	9	22	0.107381	0.889877	-0.138872	-0.285694	0.213689	0.698626	-0.273722	-0.52447	0.206902	0.751626
22.7304	24.4064	25.0925	24.7996	24.6548	24.5334	25.1716	23.6558	24.088	25.2278	25.6175	24.5939	25.1899	24.5078	24.5504	24.4463	24.5151	24.8726	25.0696	22.163	24.0609	24.3464	24.8728	24.6264					3	3	3	46.6	46.6	46.6	9.6211	0	10.602	7436200000	7	51	0.341458	0.675952	0.356271	0.776272	0.38667	0.505009	0.310845	0.858892	0.124474	0.842349
25.0785	24.2925	24.9957	24.548	24.334	24.2278	24.423	24.1025	24.0355	24.2721	24.8746	24.7803	24.5939	23.6412	24.6718	24.5642	24.5466	24.3731	24.8855	24.6649	24.1688	23.8146	24.8628	24.5434					3	3	3	13.9	13.9	13.9	31.017	0.000612	6.2553	7069300000	12	21	0.350221	0.668775	-0.164751	-0.792511	0.370613	0.515026	-0.180933	-0.829873	0.151936	0.812639
26.2115	26.4597	26.6264	26.6633	26.6691	26.6012	26.6531	26.3681	26.5508	27.1026	27.166	26.9254	26.8138	26.7512	26.5776	26.5282	26.5636	26.7836	27.0058	26.6761	26.5119	26.4164	26.8893	26.9334					9	9	9	38.1	38.1	38.1	45.621	0	323.31	57272000000	22	192	0.930175	0.317089	0.255792	1.71325	0.76598	0.235573	0.131131	1.47342	0.877743	0.227422
25.271	25.6083	25.5622	25.491	25.4625	25.2164	25.3257	24.5349	24.7017	25.3622	25.5395	25.0818	25.3327	24.8571	24.7153	24.8553	24.7291	25.0608	25.1549	24.9384	24.4297	24.205	25.1207	24.8252		+	+	WT_19_WT_0;WT_38_WT_0	6	6	6	29.5	29.5	29.5	31.444	0	85.16	12959000000	15	83	1.11325	0.234049	-0.344274	-1.97077	2.88217	0.00652101	-0.510179	-4.41134	2.50859	0.019299
25.4941	25.5381	22.2541	22.5377	25.0653	25.3927	25.959	24.9164	25.6563	26.2065	26.5293	25.6211	26.4419	25.7438	25.5291	25.2753	25.8817	26.2459	25.8567	25.4469	25.6541	25.3602	25.9817	25.4232					2	2	2	11.1	11.1	11.1	23.623	0	114.94	12986000000	13	37	1.23249	0.200923	1.43447	2.13478	1.31121	0.0811577	1.47263	2.24195	1.0879	0.161841
27.1995	27.6546	27.568	27.3254	27.1864	27.3656	27.3884	26.5841	26.8702	27.3305	28.1104	27.3484	27.8164	27.2058	27.1122	27.0428	27.1341	27.2404	27.4348	27.0481	26.8231	26.9412	27.3558	27.1472					5	5	5	39	39	39	31.402	0	226.76	54343000000	16	118	0.197632	0.808713	-0.111278	-0.490436	0.407021	0.487904	-0.12466	-0.895192	1.1889	0.137094
26.2309	26.0069	26.2915	25.9598	25.8777	26.1551	26.146	25.867	26.3741	26.6831	26.606	26.0667	26.314	26.1876	25.9017	25.9682	26.249	26.2401	26.0337	26.1061	26.4146	26.1713	26.124	26.06					13	13	13	25.1	25.1	25.1	83.446	0	323.31	30584000000	45	120	0.70968	0.424299	0.203522	1.38852	0.245657	0.666133	0.056454	0.590448	0.322707	0.619172
23.7393	24.1218	23.9606	24.0833	24.2474	23.9004	24.4927	22.6977	23.7523	24.3025	24.6521	24.1143	24.5579	21.8672	24.6839	24.5657	23.9996	24.3967	24.2448	24.284	24.1385	23.2047	24.2101	21.8058					4	4	4	29.5	29.5	29.5	24.018	0	82.362	5296000000	14	30	0.007817	0.997078	-0.00686677	-0.0229242	0.00229934	0.996663	0.00302601	0.00678535	0.397174	0.544308
25.3806	25.1847	25.1438	24.8401	25.3633	25.0804	25.8988	25.3127	25.1679	25.3891	25.5278	25.5241	25.2146	24.653	25.5236	25.4176	25.1586	25.036	25.5104	25.2608	24.8614	24.0732	25.4001	25.1792					11	11	11	17.7	17.7	17.7	84.419	0	196.73	20408000000	46	127	1.37728	0.168576	0.304576	2.33142	0.00398123	0.995939	0.00175635	0.0117261	0.208396	0.751183
28.3409	29.5006	28.4939	28.4617	29.3931	29.1377	28.4118	28.494	28.549	29.0931	28.2458	29.4081	29.2553	28.7489	29.5014	28.5275	28.658	28.6109	28.5783	29.142	28.5358	30.4392	28.5135	28.5115					30	30	30	62.8	62.8	62.8	51.415	0	323.31	449760000000	27	988	0.286715	0.72934	-0.187687	-0.672087	0.00548674	0.996111	-0.00428772	-0.0161328	0.0625185	0.91927
25.8946	26.3289	26.3859	26.3421	26.439	26.3098	26.3556	26.274	26.4607	26.9823	27.1465	26.4767	26.3929	26.7552	26.5823	26.3695	26.4654	26.7354	26.6172	26.4208	26.5843	27.0195	26.6132	26.4108					8	8	8	40.1	40.1	40.1	31.593	0	216.45	42070000000	17	148	1.1288	0.229681	0.332569	1.9923	1.52316	0.0542785	0.266737	2.52786	1.66438	0.0642146
27.4622	27.0664	27.1111	27.0035	27.0505	27.0051	26.8282	26.9116	27.135	26.4264	26.1931	26.6759	26.6703	26.5813	26.8174	27.0616	27.017	26.8836	26.793	26.8507	26.914	26.9664	26.5412	26.7684		+	+	WT_19_WT_0;WT_38_WT_0	7	7	7	27.6	27.6	27.6	34.192	0	156.6	48462000000	12	120	1.64681	0.12071	-0.42145	-2.69379	1.61368	0.0466222	-0.277931	-2.64936	2.11209	0.032375
23.4458	21.7591	21.4421	22.7193	23.3259	22.6579	21.9429	22.5784	21.6969	22.7445	21.7861	22.3161	24.0293	23.3255	23.6684	23.0442	21.9303	21.7447	23.4433	22.6917	22.7536	22.1522	23.3659	22.309					2	2	2	25.8	25.8	25.8	14.819	0	83.632	1372000000	6	15	0.475223	0.563823	-0.380867	-1.01333	0.349479	0.537927	0.398736	0.791141	0.237907	0.713653
25.0474	25.5191	25.4971	25.4569	25.4353	25.2735	25.4631	24.9331	25.1641	25.6939	25.512	25.4565	25.8579	25.6648	25.2617	25.1973	25.204	25.3953	25.5996	25.4109	25.2055	25.2492	25.7108	25.3863					13	13	13	36.7	36.7	36.7	49.488	0	242.28	34367000000	21	219	0.00271993	0.997394	-0.00107447	-0.00802265	0.173701	0.752517	0.0586468	0.4385	0.20662	0.750869
24.3264	24.3896	24.5845	24.3729	24.4291	24.4925	24.6801	23.8521	22.3871	24.8333	24.4114	24.7424	24.4306	24.1918	24.5316	24.1757	24.1415	24.244	24.4315	24.5048	23.8766	23.8815	24.7491	24.1994					6	6	6	24.4	24.4	24.4	39.075	0	165.11	7600300000	18	52	0.319087	0.696898	-0.28143	-0.734286	1.10384	0.120649	-0.146621	-1.95771	0.506451	0.446621
26.905	26.7773	26.8459	26.5958	26.5923	26.6626	26.5643	26.0971	26.2457	26.6013	26.5386	26.7534	26.2201	26.1421	26.367	26.1853	26.2002	26.241	26.3647	26.304	25.9497	26.1641	26.3405	26.2912		+	+	WT_19_WT_0;WT_38_WT_0	3	3	3	33.1	33.1	33.1	14.212	0	67.499	23218000000	7	37	1.36333	0.168169	-0.263078	-2.31257	4.95678	0.000615385	-0.503873	-8.05851	3.82379	0.00331034
24.7428	24.7385	24.8394	24.6079	24.5981	24.4246	24.6154	24.1913	24.3594	24.2508	23.9703	23.8668	24.497	24.6046	24.6308	24.4404	24.3901	24.7252	24.5821	24.5402	24.6025	24.0725	24.392	24.6119	+			WT_9_WT_0	8	8	8	19.9	19.9	19.9	51.794	0	157.77	13943000000	24	92	2.30547	0.0347368	-0.449552	-3.58756	0.7157	0.261265	-0.110546	-1.39768	1.01807	0.180635
23.8565	23.9796	23.9655	23.7984	24.1313	23.6939	23.7065	23.0154	23.2667	23.9615	23.3305	24.0304	23.98	21.9909	23.6769	23.8328	23.6176	23.426	24.0501	23.6394	21.7964	22.7701	23.59	23.4919					3	3	3	17.2	17.2	17.2	26.737	0	65.193	4088000000	11	26	1.11441	0.234044	-0.352379	-1.97237	0.849703	0.201181	-0.483513	-1.597	1.14638	0.146966
27.2085	27.4	27.7434	27.8477	27.7234	27.494	27.6618	27.6436	27.4437	27.573	27.9014	27.7428	27.9355	27.7211	27.5008	27.6076	27.5321	27.8572	27.9187	27.5694	27.3619	26.6337	27.7608	27.6778					10	10	10	84.3	84.3	84.3	14.359	0	323.31	114050000000	6	271	0.342189	0.676794	0.0915486	0.777631	0.467581	0.433566	0.122889	1.00034	0.151761	0.812365
25.7195	25.221	25.092	24.8036	24.8818	25.2713	24.9852	25.1706	25.3109	24.9087	24.6663	25.4488	24.9447	25.5688	25.426	25.4062	25.2677	25.1151	24.9021	25.2287	25.2165	25.7326	24.8214	25.0368					9	9	9	42.7	42.7	42.7	27.342	0	273.82	22212000000	14	144	0.187321	0.815655	-0.0831121	-0.468243	0.330274	0.558505	0.12321	0.755379	0.0155063	0.980654
25.8667	25.5513	25.5601	25.5628	25.3493	25.3675	25.3543	24.8915	25.0349	25.3794	25.9706	25.1698	25.3716	25.22	25.1439	25.0257	25.0964	25.4783	25.6967	25.0559	25.1357	24.7231	25.6843	25.3788		+		WT_19_WT_0	7	7	7	14.8	14.8	14.8	77.426	0	174.83	20333000000	24	61	0.725389	0.419464	-0.242847	-1.41237	1.94127	0.0264238	-0.320271	-3.0898	0.798494	0.261237
26.3602	26.4817	26.4455	26.2525	26.246	26.2027	26.4782	26.0353	26.0695	26.5385	26.5574	26.2742	26.5894	26.0662	26.1519	26.0828	25.9299	26.2662	26.405	26.1805	25.8414	25.7229	26.3111	26.0155					12	12	12	43.1	43.1	43.1	39.844	0	205.67	39815000000	21	172	0.0191129	0.986401	-0.00590483	-0.0553559	0.743521	0.247034	-0.150368	-1.43974	1.22107	0.129678
23.4959	23.5665	23.6309	23.3753	22.0965	21.4724	23.8286	22.988	23.2947	23.5456	22.2274	23.2496	22.968	22.6303	22.1859	23.2035	23.184	23.0652	23.3612	23.2456	22.3046	23.4316	23.6689	22.2638					3	3	3	17.8	17.8	17.8	29.788	0	59.788	2478900000	15	27	0.235466	0.780952	0.249395	0.569659	0.0587116	0.91729	-0.0667693	-0.163279	0.0873127	0.890708
22.8844	22.6619	22.4168	22.491	22.5152	23.5914	21.9529	22.4416	22.2028	22.2611	22.5739	20.9249	22.8911	23.4654	22.5154	22.4396	21.4915	20.9965	22.282	23.1274	22.9212	21.1359	22.3957	22.1173					3	3	3	25.9	25.9	25.9	17.919	0	14.233	852650000	9	12	1.36843	0.169795	-0.700576	-2.31945	0.537402	0.369679	-0.460209	-1.11695	0.634453	0.355648
23.6806	23.3839	23.6417	23.5581	23.6557	23.5455	23.5059	23.2008	22.812	23.853	23.1809	24.0777	23.7919	24.0623	23.2053	21.5938	23.668	23.6383	23.7834	24.0137	21.4887	23.9191	23.7572	23.8097					3	3	3	30.5	30.5	30.5	14.249	0	70.868	3386800000	7	37	0.305249	0.707727	-0.139203	-0.707916	0.292435	0.605939	-0.250975	-0.683209	0.109066	0.861447
24.8588	24.6865	24.6651	24.5155	24.5937	24.3812	21.6858	23.54	24.1561	24.2945	24.5054	22.7502	21.5082	23.3306	24.0256	23.8867	23.9668	24.2364	24.3073	24.2642	23.9002	21.476	24.6	21.8198		+		WT_19_WT_0	3	3	3	24.2	24.2	24.2	23.455	0	36.47	5703700000	11	37	1.51005	0.142868	-1.12812	-2.51024	1.6303	0.045812	-1.1244	-2.67164	1.25214	0.123324
25.176	24.8762	25.2403	25.025	25.0652	25.3179	24.8617	25.2443	25.2512	25.1644	25.3391	25.2699	24.7604	25.1941	25.058	25.2202	25.173	25.0908	25.098	25.2617	25.0901	24.6642	25.117	25.3242					2	2	2	24.5	24.5	24.5	17.695	0	43.632	9457900000	6	49	0.32883	0.688371	0.0716492	0.752667	0.137733	0.804815	-0.0340411	-0.357391	0.077383	0.89994
24.5463	25.3866	25.1466	25.1812	25.0219	24.8831	24.9918	24.3666	24.5199	25.3873	25.4052	24.7712	25.2497	25.0241	24.1056	24.5312	24.5204	24.9212	24.812	24.1556	24.0979	22.4122	25.0215	24.8915					2	2	2	5.1	5.1	5.1	72.109	0	25.516	6958800000	20	48	0.233422	0.780355	-0.120639	-0.565464	0.7571	0.238861	-0.302256	-1.46014	1.07738	0.164848
22.2551	23.455	23.8168	22.143	21.5483	23.6922	23.5427	23.165	23.9285	22.3524	21.9702	21.8979	22.4946	23.3221	23.4025	23.4713	23.5564	22.4116	23.638	21.1994	23.5538	22.184	23.8306	20.0572					2	2	2	23.3	23.3	23.3	20.104	0	42.494	2688300000	8	16	0.00580977	0.997711	-0.00893466	-0.0170764	0.279579	0.624477	0.291343	0.658129	0.226422	0.729376
23.627	23.4409	23.4056	23.5424	23.5194	23.5912	22.8788	24.2464	24.3675	22.72	21.7911	23.0363	23.0509	23.6348	23.9563	24.0483	24.1477	23.7472	22.8496	23.9823	24.1143	24.3416	23.0978	23.3059					3	3	3	28.3	28.3	28.3	17.645	0	74.74	4217200000	3	45	0.390675	0.636724	-0.347714	-0.866076	0.760029	0.237922	0.243134	1.46452	0.14517	0.819111
25.5472	25.5171	25.66	25.5358	25.4597	25.4062	25.1179	24.7687	24.9371	25.1879	25.3773	25.0559	25.0706	25.0297	24.8242	24.876	24.5828	25.0511	25.1296	24.9286	24.8156	24.6484	25.3863	25.2033	+	+	+	WT_19_WT_0;WT_38_WT_0;WT_9_WT_0	14	14	14	51.9	51.9	51.9	46.731	0	165.68	27171000000	24	118	3.16293	0.01475	-0.446884	-4.83446	4.58867	0.00111111	-0.615254	-7.30759	2.82201	0.0120588
24.359	24.6391	24.3738	24.2551	24.4357	24.2308	24.0654	23.9751	23.9653	24.4378	24.661	24.5295	24.626	24.1471	24.0714	23.9614	24.2665	24.2293	24.3807	24.459	24.1316	24.0364	24.5929	24.282					11	11	11	57.3	57.3	57.3	28.775	0	143.38	19151000000	17	90	0.349706	0.669106	-0.109929	-0.79156	0.7762	0.231284	-0.165298	-1.48867	0.280445	0.668082
28.394	28.4476	28.5477	28.6451	28.7649	28.508	29.1285	28.1932	28.4194	29.2324	29.6644	28.9132	29.5125	28.3048	28.6123	28.373	28.2284	28.6387	28.76	28.4663	28.125	27.4464	28.1241	28.4225					8	8	8	53.1	53.1	53.1	21.514	0	323.31	232360000000	6	315	0.87725	0.349982	0.373987	1.63704	0.114114	0.839823	0.0604258	0.301879	0.92607	0.210751
27.8562	27.9196	27.9433	27.7595	27.7012	27.7428	27.6511	27.1135	27.3812	27.9773	28.173	27.9797	27.6873	27.2911	27.6371	27.4518	27.4907	27.6278	27.6805	27.5994	27.2174	27.0751	27.8823	27.5371		+		WT_19_WT_0	4	4	4	18.4	18.4	18.4	12.615	0	303.6	56003000000	2	96	0.26573	0.751777	-0.107794	-0.63077	2.56728	0.00964848	-0.289475	-3.95496	1.49595	0.0829905
25.444	25.7625	25.7534	25.5933	25.6644	25.6298	25.375	25.6478	25.6723	25.6258	25.7314	25.4171	25.4088	25.5606	25.5794	25.6349	25.6648	25.5223	25.5486	25.5088	25.5194	25.6293	25.7033	25.6322					12	12	12	34.8	34.8	34.8	48.944	0	323.31	41855000000	25	216	0.366679	0.657205	-0.0629794	-0.82271	0.65782	0.291104	-0.079394	-1.30881	0.403307	0.538867
22.5651	24.1805	21.6418	22.2856	24.5862	23.35	24.3599	21.9523	24.4406	24.7061	24.9541	24.6889	24.5816	22.5172	24.1594	22.1447	22.3948	24.3616	24.6171	24.7221	24.6974	22.154	22.3415	24.4159					5	5	5	37.4	37.4	37.4	24.384	0	16.31	5066200000	13	11	0.894769	0.340358	1.08213	1.66237	0.154667	0.781098	0.258379	0.396062	0.500983	0.450828
24.2156	24.0578	24.5185	24.3985	24.2954	23.761	23.981	23.527	23.7836	24.4396	23.1493	24.0932	24.6171	22.2222	24.2009	24.1286	24.0623	23.909	24.5647	24.3991	23.8047	23.7882	24.3994	24.311					3	3	3	20.2	20.2	20.2	19.143	0	22.487	5710600000	4	45	0.965835	0.298863	-0.378861	-1.76409	0.455766	0.442814	-0.351114	-0.980141	0.00658327	0.992482
25.6714	26.0678	26.2194	26.1468	25.8998	25.9725	25.9765	25.6088	25.6716	26.0965	26.3609	25.6048	25.9508	25.7777	25.755	25.8613	25.7106	25.8647	26.1019	26.0422	25.7313	25.7983	26.0095	25.8392					6	6	6	34.8	34.8	34.8	42.705	0	323.31	35640000000	9	145	0.318475	0.697246	-0.109795	-0.733127	1.13859	0.113356	-0.176298	-2.00583	0.328347	0.612705
27.5254	27.2288	27.6395	27.1723	26.8237	28.2431	26.8853	27.2274	27.6981	27.294	27.2968	26.7749	26.8401	26.6664	27.0744	27.1247	27.2442	26.9249	26.8448	27.0331	27.2447	27.3583	26.9385	26.7013					24	24	24	56.8	56.8	56.8	51.254	0	323.31	116730000000	18	326	0.472864	0.564404	-0.24272	-1.00933	1.22252	0.097587	-0.459658	-2.12116	1.04608	0.172996
25.2563	24.9322	25.0342	24.719	24.9566	24.95	25.1053	24.5364	24.8213	25.3051	25.4627	25.4002	24.602	24.7705	24.712	24.8618	24.996	25.0799	25.1146	25.199	24.8132	24.7507	24.8999	24.8951					5	5	5	37.7	37.7	37.7	22.833	0	108.32	13571000000	10	90	0.350955	0.669004	0.130441	0.793866	0.685838	0.278517	-0.137683	-1.35207	0.10962	0.861633
26.2056	25.9368	26.5117	26.4561	26.5398	26.8037	26.3474	26.8261	26.8267	26.392	25.8156	26.7079	26.5989	26.8554	26.9381	26.7575	26.884	26.6169	26.7871	26.7962	26.9156	26.3139	26.441	26.879		+		WT_19_WT_0	10	10	10	35.1	35.1	35.1	41.382	0	237.09	42585000000	16	156	0.149298	0.848904	0.0770528	0.383896	1.65267	0.0441156	0.366223	2.70166	0.961202	0.199014
26.3169	26.2752	26.4711	26.4363	26.5759	26.0911	26.2941	25.9131	25.9192	26.0619	26.6234	26.047	26.8024	26.3034	25.8776	26.1553	26.0998	26.1882	26.5995	26.2426	26.249	25.7163	26.7457	26.2408					14	14	14	21.6	21.6	21.6	65.492	0	205.05	67120000000	23	254	0.891866	0.342429	-0.217973	-1.65818	0.383212	0.507183	-0.123295	-0.852671	0.14937	0.814052
22.6794	22.48	22.1691	22.9218	23.0438	23.3286	24.0265	23.0207	22.7696	23.9202	23.1526	24.1319	23.0845	23.2499	23.2738	22.94	23.1403	23.4321	23.0215	21.942	22.3769	23.3194	22.5024	22.514					2	2	2	73.5	73.5	73.5	6.0226	0	76.875	2479300000	3	14	1.49512	0.145505	0.73311	2.49018	1.33224	0.0788938	0.416313	2.27047	0.251594	0.701035
26.9979	26.9941	26.6978	26.9275	26.9102	26.6409	26.7803	26.9539	26.7681	26.3053	26.3698	26.2866	26.9636	26.2007	26.8272	27.013	26.8859	26.7448	26.5036	26.5875	26.3933	26.115	26.8638	26.5619			+	WT_38_WT_0	4	4	4	10.5	10.5	10.5	42.931	0	78.806	25239000000	13	74	1.2204	0.202909	-0.28405	-2.11825	0.276738	0.627417	-0.088864	-0.652546	1.88394	0.0473632
27.918	28.0806	28.3599	28.408	28.4502	28.1823	29.0474	28.5023	28.3332	28.9299	29.187	28.6601	29.06	28.6376	28.4523	28.3617	28.097	28.6365	28.8272	28.5716	28.2444	28.0479	28.7942	28.5713	+			WT_9_WT_0	21	21	21	50.1	50.1	50.1	45.719	0	323.31	211950000000	26	541	2.16412	0.0457778	0.543443	3.39284	1.10108	0.121127	0.307666	1.95389	1.00457	0.185069
25.7608	25.1868	25.1826	23.4657	24.8981	25.4362	25.2218	26.1067	26.6182	21.483	23.2432	24.4966	24.8126	21.0778	24.9108	22.0714	25.2306	24.1033	24.9277	21.6693	26.3345	25.7427	22.8704	25.2193					2	2	2	13.6	13.6	13.6	18.604	0.0006135	6.3651	12011000000	8	36	0.222992	0.787077	-0.460101	-0.543907	0.896397	0.183945	-1.28728	-1.66472	0.278014	0.670858
26.4911	26.3926	26.2432	26.3186	26.1406	25.9191	26.2344	25.2405	25.5166	26.1445	26.5013	25.9876	26.8333	25.6727	25.5675	25.6449	25.5543	25.8086	26.3707	26.1087	25.6464	24.857	26.5166	25.845					4	4	4	37.5	37.5	37.5	12.77	0	138.68	16973000000	6	80	0.780129	0.393512	-0.313367	-1.49452	1.03438	0.137541	-0.403971	-1.86083	0.712699	0.306158
26.2896	26.4095	26.9315	27.1026	27.0395	26.924	27.4473	27.4101	27.2971	27.6633	27.8231	27.2717	27.5516	28.3311	27.191	27.4622	27.3561	27.649	27.7413	27.3676	27.4611	26.9767	27.5376	27.4904	+	+	+	WT_19_WT_0;WT_38_WT_0;WT_9_WT_0	7	7	7	26.9	26.9	26.9	40.129	0	323.31	83364000000	17	154	2.7605	0.0197193	0.702653	4.2329	2.43517	0.0115604	0.80738	3.76836	2.38675	0.0226903
29.8576	30.1868	30.2113	30.3716	30.3155	30.3192	30.3785	30.1946	30.4326	30.635	30.7104	30.5565	30.323	30.785	30.3825	30.4102	30.4468	30.5355	30.4189	30.3215	30.1298	30.1386	30.4011	30.4712		+		WT_19_WT_0	19	19	19	57.4	57.4	57.4	26.858	0	323.31	978190000000	13	881	1.52982	0.13858	0.274278	2.53681	1.61962	0.0464831	0.27016	2.65732	0.505584	0.4472
25.8292	26.0252	26.1007	26.0249	26.3231	25.8035	26.5661	25.5557	25.1949	25.5165	26.8517	25.8841	26.3427	25.7746	25.8028	25.9249	25.8762	26.3784	26.5335	26.0953	25.5355	25.4899	26.5073	25.9057					6	6	6	33.1	33.1	33.1	32.866	0	25.432	23478000000	14	61	0.123532	0.878999	-0.0895754	-0.324245	0.00286718	0.996524	-0.00114632	-0.00845558	0.011163	0.98707
23.9989	21.0591	23.9867	24.0916	24.291	21.7733	23.1307	23.6488	23.8871	22.8326	21.9837	24.0714	24.1914	23.0165	21.6878	23.5427	23.7797	23.9151	23.9712	22.4305	21.1981	22.4667	21.8439	23.0914					2	2	2	52	52	52	10.968	0	14.056	3306400000	4	21	0.0314546	0.970338	0.0589403	0.0899104	0.0838116	0.882142	0.155434	0.227663	0.471106	0.474989
24.4303	24.0949	24.5165	25.1348	24.2546	24.1418	24.8941	23.7263	24.1764	24.8575	25.3825	24.2098	25.1148	23.2332	24.1807	24.2084	24.0975	24.3303	24.3391	24.1978	23.8944	22.0858	24.2405	24.0223					5	5	5	24.3	24.3	24.3	22.007	0	23.873	8086700000	10	37	0.149173	0.848421	0.11227	0.383613	0.358693	0.527723	-0.234655	-0.808105	0.890665	0.221918
23.4764	23.8723	23.7359	23.9423	23.8417	23.7923	23.8533	23.5621	23.6922	24.0252	23.5679	24.0866	23.4561	24.4305	23.4684	23.9964	23.8127	24.5082	24.1814	24.2598	24.1665	24.3299	24.0144	23.9538			+	WT_38_WT_0	6	5	5	12.4	12.4	12.4	57.686	0	20.149	7060600000	20	46	0.0668162	0.927163	0.0210396	0.18438	0.383194	0.506694	0.168526	0.852639	2.75411	0.0126316
24.3936	24.6892	24.6899	24.5908	24.7972	24.6182	24.562	24.8029	24.8947	24.8066	24.9757	24.6728	24.5506	24.575	24.889	24.3683	24.6482	24.6598	24.4884	24.6843	24.2726	24.8167	24.5795	24.4581					6	6	6	18.9	18.9	18.9	40.21	0	191.51	13452000000	17	107	1.05543	0.261319	0.155941	1.8903	0.0593283	0.916396	-0.0146707	-0.164896	0.37574	0.562018
25.2998	25.508	25.6813	25.494	25.358	25.5327	25.8177	25.1507	25.1616	25.9908	25.6822	25.9198	25.7709	25.6477	25.3853	25.0679	25.1097	25.8107	25.537	25.2806	24.6109	24.6333	25.5839	25.4268					6	6	6	26.9	26.9	26.9	27.526	0	149.77	21947000000	17	83	0.393243	0.637912	0.141502	0.870673	0.0328879	0.953057	-0.0135851	-0.0938668	0.841536	0.240925
23.7974	24.2086	23.9517	24.1644	24.0719	23.6728	23.7859	23.4876	23.4077	23.633	24.06	23.7104	23.9182	23.5407	23.6162	23.6623	23.4807	23.8758	24.251	23.663	23.4912	23.3994	23.7728	23.7161		+		WT_19_WT_0	4	4	4	25.1	25.1	25.1	34.229	0	39.55	4963600000	18	30	1.36652	0.169281	-0.297034	-2.31687	1.59158	0.0483379	-0.29549	-2.61971	0.962782	0.19834
22.2197	22.4921	26.7507	26.7253	22.7773	26.7507	26.7027	23.039	23.797	22.5933	26.957	22.7623	26.7345	23.4714	21.6195	21.8674	21.855	22.5079	23.0853	22.0996	21.6914	21.6034	22.0277	23.1232					3	3	3	30.1	30.1	30.1	14.167	0	15.487	14505000000	7	27	0.091929	0.905693	-0.310782	-0.2479	0.651314	0.295684	-1.61002	-1.2987	1.40522	0.0964103
24.7023	24.5859	24.8732	24.9043	24.6181	25.1226	24.6108	25.0277	25.0021	24.9819	24.3158	25.0917	24.7994	24.6804	24.972	25.0209	24.6978	24.7251	24.6493	24.5561	24.8542	24.4342	24.4727	24.8621					3	3	3	10	10	10	40.336	0	29.332	9533100000	13	64	0.0916964	0.905579	0.0372636	0.247323	0.0517577	0.924046	0.0148735	0.144923	0.747211	0.287839
28.8691	28.8154	28.6309	28.7335	28.533	28.7644	28.4162	28.4327	28.5123	28.2779	28.5305	28.4008	28.4898	28.3726	28.3679	28.4143	28.6234	28.0993	28.5642	28.3678	28.3424	28.1688	28.1561	28.3782	+	+	+	WT_19_WT_0;WT_38_WT_0;WT_9_WT_0	32	32	32	61.2	61.2	61.2	52.214	0	323.31	234440000000	24	643	3.09646	0.0145143	-0.295985	-4.73276	2.45506	0.0113111	-0.329842	-3.7963	3.23409	0.00677551
23.2853	23.4184	23.6902	23.3333	23.8558	23.8168	23.3091	24.4854	24.3074	23.0917	23.1871	23.2199	23.4425	24.0824	23.8873	24.0781	24.5923	23.8729	23.9885	24.0468	24.4316	24.449	23.8249	24.0081			+	WT_38_WT_0	5	5	5	22.4	22.4	22.4	31.215	0	42.992	4316700000	15	52	0.0432072	0.956374	0.0334857	0.12202	1.36155	0.0739416	0.425962	2.31015	2.46381	0.0200762
25.7106	25.5018	25.7093	25.6263	25.3196	25.3676	24.948	24.2782	24.2889	24.7211	24.8196	24.8612	25.1315	24.4414	24.6266	22.6679	24.137	22.3558	25.0597	24.6325	24.9152	22.3407	25.2347	24.5275	+	+		WT_19_WT_0;WT_9_WT_0	5	5	5	44.2	44.2	44.2	24.448	0	71.009	8069400000	12	48	4.0896	0.00888889	-0.886362	-6.37038	2.27974	0.0151724	-1.64583	-3.55195	1.47664	0.0852477
25.3295	25.4692	25.7335	25.4742	25.3442	25.4191	25.5382	24.7948	25.2999	25.808	25.0723	25.7111	25.0299	24.8316	25.0544	24.9638	24.9703	25.2606	22.2026	21.8724	21.2413	22.6502	22.1831	23.1709		+	+	WT_19_WT_0;WT_38_WT_0	3	3	3	13.8	13.8	13.8	31.701	0	261.2	8591000000	10	38	0.218391	0.788777	-0.0908915	-0.534318	3.47699	0.00203636	-0.443166	-5.329	6.45422	0
23.8731	23.6471	24.2383	23.8675	23.6441	24.3227	23.8715	24.1529	24.2016	24.1391	23.5998	24.419	24.2463	24.2637	24.3511	24.5097	24.0201	24.052	24.3035	24.279	24.2495	23.745	24.2001	24.2832					6	6	6	13.7	13.7	13.7	72.507	0	36.498	5113700000	32	46	0.350509	0.669025	0.131845	0.793044	1.28296	0.0866921	0.308371	2.20358	0.895833	0.220456
23.0345	23.218	22.8131	22.8146	23.2453	22.8437	24.6239	24.3494	24.523	24.4754	22.7223	24.4194	23.5595	24.055	24.7011	24.5584	23.6714	24.0198	23.7342	24.5473	22.8575	22.8415	23.8961	23.6217	+	+		WT_19_WT_0;WT_9_WT_0	6	6	6	17.3	17.3	17.3	59.263	0	67.009	7466700000	26	46	2.5193	0.0266667	1.19068	3.88689	3.50152	0.00224	1.09932	5.36867	1.21446	0.130737
24.3602	23.4463	23.0165	23.6524	24.3372	23.0308	25.0323	24.7191	23.9459	24.4208	22.5712	24.4863	23.2407	23.3307	24.5818	24.1752	23.9472	23.8549	23.7437	24.0717	21.8923	22.1304	23.2383	23.3457					14	14	14	17.5	17.5	17.5	130.02	0	134.33	10485000000	55	59	0.641831	0.463316	0.555334	1.28391	0.284615	0.617552	0.214514	0.667988	0.662403	0.33617
26.2079	26.3269	26.2719	25.9498	26.5654	25.9842	27.2455	26.4059	26.096	26.8323	26.4864	27.2407	26.111	26.079	26.7599	26.4589	25.8953	26.4052	26.5992	26.5594	25.4557	26.2409	26.5886	26.029					9	9	9	81.7	81.7	81.7	8.6368	0	185.65	59868000000	5	176	1.38715	0.168527	0.500108	2.34475	0.16667	0.762396	0.0671835	0.422944	0.047945	0.939834
25.2244	25.3802	25.3492	25.2492	25.1487	25.1443	25.2055	24.5194	24.8157	25.3787	25.3001	25.1316	24.9309	25.2184	24.6618	24.8104	24.6029	25.0924	24.9663	25.0052	24.6909	24.546	25.244	24.9486		+	+	WT_19_WT_0;WT_38_WT_0	11	11	11	55.6	55.6	55.6	21.108	0	323.31	23312000000	10	152	0.694392	0.432745	-0.190845	-1.36518	2.17727	0.0177636	-0.363185	-3.41087	2.03299	0.0377882
25.0635	25.0464	25.1035	24.8612	25.0098	24.8371	25.5677	25.1057	24.7875	25.5996	25.1413	25.3705	25.1226	24.849	25.2321	25.2314	25.0189	25.1099	25.3359	25.2533	24.3359	24.9136	25.1335	24.9102					12	12	12	50.8	50.8	50.8	41.494	0	101.46	15394000000	21	120	1.16428	0.218757	0.275156	2.04124	0.742277	0.24765	0.107098	1.43787	0.0144728	0.982589
25.9237	25.875	25.5334	25.759	25.9968	26.5541	26.276	26.696	26.6811	26.331	24.8566	26.976	25.7281	26.7779	26.7561	26.4441	26.2779	26.1477	26.2177	26.6074	25.9876	25.7826	25.7309	26.4699					1	1	1	15.5	15.5	15.5	11.123	0	249.18	20334000000	7	47	0.510394	0.541819	0.362444	1.07237	1.09111	0.122152	0.414966	1.94004	0.437235	0.506707
22.7176	25.1429	25.1802	25.0641	25.1025	25.0051	22.0534	23.2493	23.2427	23.4125	22.6813	22.7569	21.6847	22.8725	22.6075	22.1264	22.0729	22.8088	24.9188	21.9188	22.5691	22.3257	22.9596	22.9966	+	+	+	WT_19_WT_0;WT_38_WT_0;WT_9_WT_0	5	5	5	28.1	28.1	28.1	33.696	0	9.8376	6468700000	15	11	2.61315	0.0232836	-1.8027	-4.02038	3.45472	0.00193333	-2.33992	-5.29314	1.87833	0.0473171
29.4506	29.4889	29.109	28.9292	29.2609	29.6016	28.9213	29.612	29.7764	28.812	28.5204	29.6192	29.0301	29.5471	29.9351	29.5961	29.5691	28.9661	28.5569	29.4624	29.6533	29.7699	28.6934	29.2907					15	15	15	70.5	70.5	70.5	22.022	0	323.31	506230000000	12	481	0.159201	0.842281	-0.0964759	-0.406267	0.315789	0.575634	0.133896	0.72803	0.112922	0.859068
25.6759	25.5494	25.7917	25.5667	25.5216	25.6639	25.4068	25.3172	25.5092	25.5227	25.4395	25.2766	25.231	25.1787	25.3921	25.4867	25.2355	25.287	25.4697	25.3506	25.3456	25.3592	25.5819	25.3211	+	+	+	WT_19_WT_0;WT_38_WT_0;WT_9_WT_0	8	8	8	23.1	23.1	23.1	35.456	0	127.81	31977000000	20	160	2.39934	0.0299765	-0.216219	-3.7182	3.38826	0.00242424	-0.326367	-5.18683	2.47154	0.0202745
26.2857	26.2334	26.1396	26.0073	25.9294	26.1717	25.8876	26.0107	26.2334	26.0399	26.2631	25.7483	25.8059	25.8413	25.9766	26.1758	26.1014	25.8248	25.7972	25.7972	26.041	25.5213	25.5146	25.9156			+	WT_38_WT_0	10	10	10	26	26	26	56.955	0	323.31	42194000000	23	184	0.463687	0.569866	-0.0973425	-0.993698	1.17135	0.105882	-0.17354	-2.05097	2.27516	0.0262727
25.6	25.76	26.0546	26.1079	26.2887	25.879	26.2516	26.3105	25.9912	26.3481	26.6068	26.0949	26.4184	26.7988	26.1521	26.187	26.0612	26.459	26.5455	26.307	26.513	26.361	26.679	26.2953		+	+	WT_19_WT_0;WT_38_WT_0	10	10	10	47.9	47.9	47.9	26.963	0	323.31	49409000000	15	183	1.40374	0.165847	0.318798	2.36714	1.60604	0.0470549	0.397714	2.63911	2.72491	0.0127089
25.0227	25.3472	24.9702	24.8556	25.6126	24.8387	22.0726	24.4214	22.0564	24.7148	25.3061	24.4517	24.7312	21.9517	22.6748	24.5486	24.5871	23.0049	21.0357	22.1612	23.6137	24.5316	24.6713	23.6627		+	+	WT_19_WT_0;WT_38_WT_0	2	2	2	8.6	8.6	8.6	37.207	0	13.59	5748000000	18	30	1.24913	0.194909	-1.27068	-2.15749	1.90349	0.0278	-1.52478	-3.03878	1.93942	0.0430947
25.4045	24.7477	25.1473	25.1815	25.1619	24.7924	25.2855	24.5356	24.6699	25.427	25.5839	24.1839	25.3952	24.7863	24.7964	25.3212	25.5414	24.9279	25.4597	25.226	25.1149	24.3933	25.0314	25.2076					3	3	3	20.1	20.1	20.1	27.829	0	9.8063	8593900000	14	51	0.20052	0.809108	-0.124934	-0.496605	0.124571	0.824905	0.0555051	0.326693	0.000759435	0.999387
28.4395	28.4976	28.4641	28.7975	28.8764	28.6378	28.7586	28.6479	28.4603	28.5748	29.0203	28.0779	28.756	28.552	28.2638	28.4876	28.3444	28.553	28.7753	28.4939	28.6329	28.7575	28.428	28.8216					38	38	38	60.8	60.8	60.8	74.166	0	323.31	400900000000	36	1029	0.0703956	0.924504	-0.0288401	-0.193603	0.600945	0.327235	-0.126018	-1.21948	0.124739	0.843896
24.0875	23.906	23.9261	23.4777	22.0334	23.5679	23.5716	23.6942	23.7461	23.9045	22.9588	24.1645	23.3215	23.8479	23.9681	23.7528	23.878	22.1035	22.5181	23.8141	23.4968	23.6616	23.4736	23.71					6	6	6	24	24	24	46.663	0	42.591	5266400000	27	57	0.200366	0.808648	0.173552	0.496277	0.0171992	0.980509	-0.0211264	-0.0499172	0.0531907	0.933743
25.1307	25.1104	25.0297	24.9325	24.7068	25.0685	24.6625	24.9317	25.1057	24.6433	25.1632	24.9989	24.3244	24.7521	24.8501	25.1352	25.0791	25.0483	24.8895	25.126	24.7865	24.9458	24.9603	25.122					7	7	7	31	31	31	40.809	0	105.97	14361000000	20	64	0.307371	0.70644	-0.0788689	-0.71198	0.434696	0.46044	-0.131561	-0.943751	0.110498	0.861553
27.077	26.6101	26.4867	26.2548	26.4033	26.4356	26.4391	26.2873	26.2292	26.1368	26.6074	26.2148	26.1589	25.9943	26.0053	26.0371	26.0492	26.0848	26.2351	25.8651	26.053	25.9461	25.7284	25.9952		+	+	WT_19_WT_0;WT_38_WT_0	7	7	7	53.4	53.4	53.4	29.618	0	140.36	27448000000	10	62	0.888834	0.343831	-0.225484	-1.6538	2.67779	0.00879452	-0.489646	-4.11314	2.75299	0.0124675
27.6719	27.6834	27.6653	27.4738	27.4661	27.2182	27.6526	27.076	27.1193	27.6419	28.021	27.3629	27.4124	27.1093	26.8602	26.8969	27.0397	27.1307	27.4953	27.1709	26.6823	26.9817	27.5834	27.1375		+		WT_19_WT_0	6	6	6	13.6	13.6	13.6	51.417	0	93.099	44615000000	12	119	0.116253	0.884999	-0.0508204	-0.306987	2.69088	0.00886713	-0.454944	-4.13202	1.34889	0.105834
24.6944	24.8318	24.7352	24.7251	24.6667	24.7967	24.6313	24.5804	24.7765	24.9335	25.1822	24.5496	24.3477	24.8119	24.8318	24.6689	24.8019	24.5771	24.5218	24.5768	24.4689	24.425	24.6762	24.7576			+	WT_38_WT_0	6	6	6	10.3	10.3	10.3	98.219	0	53.793	10263000000	54	66	0.125472	0.876278	0.0339343	0.328812	0.380319	0.507869	-0.0684086	-0.847455	1.84749	0.0479078
27.4618	27.5342	27.8497	27.7416	27.7884	27.6478	26.9572	27.5078	26.9182	27.7007	27.134	27.5572	27.6741	28.1265	27.6729	27.6076	27.5968	27.6675	27.748	27.1077	27.5934	27.1888	27.6875	27.8056					27	27	27	47.6	47.6	47.6	63.148	0	323.31	145030000000	33	450	1.50204	0.144734	-0.374741	-2.49949	0.213776	0.699002	0.0536547	0.524651	0.519929	0.436929
26.1202	26.5197	26.5689	26.8618	27.003	26.1647	27.1724	26.0951	25.9816	26.893	27.4098	26.4381	27.1292	26.8694	26.3595	26.2855	26.3802	26.7928	26.867	26.4681	26.316	26.2115	26.979	26.6508					3	3	3	28.2	28.2	28.2	16.187	0	118.29	50554000000	9	121	0.178098	0.822733	0.125262	0.448156	0.191501	0.726033	0.0963758	0.477273	0.0811761	0.896003
27.0095	26.9307	27.1224	27.4155	27.254	27.2004	27.1205	27.1207	26.8649	27.1301	27.5565	27.0075	26.8947	26.3238	26.8085	26.854	26.7675	26.6706	26.8181	26.7305	26.7972	26.4138	26.8727	27.2036		+		WT_19_WT_0	5	5	5	42	42	42	19.51	0	264.85	66712000000	6	155	0.0676308	0.92727	-0.0220544	-0.186484	2.54303	0.00985542	-0.435577	-3.92051	1.70969	0.0590159
23.0019	22.889	23.0548	22.8516	22.8472	23.0321	22.8641	22.6582	22.571	22.7284	22.4414	22.6709	21.3559	23.1243	22.9401	22.3564	23.2221	21.2374	22.7599	22.0645	22.4267	21.6704	22.5151	22.7141	+		+	WT_38_WT_0;WT_9_WT_0	2	2	2	10.2	10.2	10.2	27.835	0.00057208	3.8668	1655900000	16	18	2.70903	0.0219661	-0.290434	-4.15824	0.834725	0.207035	-0.573393	-1.5751	2.13552	0.0317386
25.7969	25.3087	25.1868	25.174	25.2554	25.3357	24.6984	25.5639	25.5412	25.3122	24.899	25.2211	25.1172	25.5381	25.635	25.5232	25.4455	25.4013	25.0339	25.3442	25.5573	26.038	25.0515	25.3472					7	7	7	52.1	52.1	52.1	18.78	0	237.28	20792000000	7	96	0.35607	0.664958	-0.136941	-0.803287	0.376684	0.510346	0.100459	0.840885	0.110388	0.861103
29.2527	29.0131	29.5015	29.4273	29.3968	29.1575	29.1031	29.1698	29.3478	29.3382	29.178	29.1403	29.0974	29.2817	29.4196	28.9785	28.9272	28.8384	29.0119	28.9337	28.9403	28.883	28.9503	29.418					27	27	27	65.8	65.8	65.8	58.738	0	323.31	315810000000	32	589	0.414319	0.620215	-0.0786193	-0.908084	0.922652	0.175504	-0.201022	-1.70247	1.45082	0.0888994
25.6537	25.7363	25.5751	25.7298	26.2312	25.3474	25.7069	25.1673	22.0862	25.5377	25.9579	25.5345	22.4385	25.3293	25.0407	25.3577	25.1706	25.7929	26.0693	25.0921	22.8385	25.4882	25.7726	22.4861					5	5	5	31.3	31.3	31.3	40.985	0	79.259	10983000000	21	21	0.577668	0.499006	-0.713821	-1.18228	0.911221	0.179744	-0.857314	-1.68606	0.907866	0.216456
24.9309	24.7994	25.0107	24.7392	24.8827	25.0883	24.646	24.6456	25.0671	24.9479	23.8408	25.0432	24.651	24.7792	24.9192	24.9244	24.8691	24.7685	24.8058	24.661	24.8438	24.4428	24.4576	24.5961			+	WT_38_WT_0	5	5	5	45.7	45.7	45.7	10.331	0	56.506	11059000000	7	70	0.512858	0.54111	-0.210091	-1.07647	0.661614	0.289218	-0.0899862	-1.31469	1.98137	0.0408889
24.425	24.0697	24.1758	24.0929	23.9282	23.9954	23.6838	23.4713	23.8663	24.2729	23.8231	23.8323	23.6526	23.7762	23.7126	23.8907	23.9161	23.9482	23.9029	24.033	23.587	23.5896	23.9251	23.8405		+		WT_19_WT_0	10	10	10	10.6	10.6	10.6	134.34	0	19.588	7865400000	67	48	1.3137	0.177739	-0.289561	-2.24534	2.21118	0.0167593	-0.298461	-3.45743	1.8071	0.0500258
30.4683	30.7189	30.4567	30.2586	30.6455	30.5063	31.2716	30.7581	30.2225	30.6563	31.1694	31.1645	30.7383	30.9532	31.0238	30.95	30.7665	31.0244	30.8033	30.8603	30.419	30.7164	30.8315	30.4445		+		WT_19_WT_0	12	12	12	68.8	68.8	68.8	12.638	0	323.31	1122300000000	5	821	1.1743	0.216512	0.364688	2.05502	3.13528	0.00390698	0.400336	4.79203	0.874962	0.228395
27.9107	27.6484	28.2417	27.9653	27.7963	27.9918	27.9047	28.0988	28.1122	27.571	27.6704	27.8676	27.6738	28.1444	28.1019	28.2963	28.255	27.964	22.2039	28.2172	28.2953	28.1847	27.9654	27.8086					6	6	6	14.1	14.1	14.1	93.159	0	44.463	89831000000	37	20	0.180238	0.821454	-0.0549116	-0.452839	0.580082	0.340096	0.146853	1.18616	0.366943	0.571186
22.5665	23.7943	23.6978	23.7084	23.8146	23.1031	23.5402	22.0629	22.1634	23.7008	24.6912	22.285	23.2715	21.9727	23.4285	21.5266	22.1816	22.2512	20.7917	21.7075	21.857	22.2364	22.5588	23.5314		+	+	WT_19_WT_0;WT_38_WT_0	5	5	5	15.7	15.7	15.7	73.549	0	12.747	2013900000	39	15	0.340465	0.675125	-0.373558	-0.774425	1.67179	0.0429586	-1.00876	-2.7273	1.96352	0.0413048
26.3863	26.4064	26.2517	26.0957	26.2614	26.2303	26.0416	25.6213	25.9566	25.9636	26.3225	26.1799	26.1163	25.3966	26.0483	25.7979	25.578	25.8045	26.1753	25.9922	25.6969	25.9841	26.046	25.8527		+	+	WT_19_WT_0;WT_38_WT_0	7	7	7	34.6	34.6	34.6	36.213	0	101.59	32728000000	22	84	1.42299	0.161635	-0.257731	-2.3931	2.59063	0.00948428	-0.4817	-3.98821	2.48732	0.01996
24.5139	24.6157	24.917	24.7176	24.5772	24.1683	24.4788	24.8054	25.3867	24.8209	24.8	24.7303	24.1669	24.7263	24.9031	25.0444	25.1189	24.7007	24.2893	24.627	24.7075	24.5939	24.8634	24.8707					5	5	5	27.8	27.8	27.8	31.17	0	120.17	12294000000	14	72	0.846314	0.364582	0.252069	1.59205	0.534299	0.372246	0.191766	1.11186	0.225966	0.729601
24.8188	24.6146	24.4107	24.6239	24.6655	24.5838	24.7688	24.6937	24.6213	24.2224	25.3765	24.2809	24.7374	24.0652	24.2106	24.7841	24.5796	24.2307	24.7618	24.284	24.2931	23.5915	24.6903	24.5394					7	7	7	42.2	42.2	42.2	27.29	0	179.87	10141000000	14	67	0.0849529	0.908806	0.0410156	0.230525	0.695143	0.272664	-0.184978	-1.36633	0.736114	0.292799
23.6434	23.8385	23.8761	24.2524	24.1073	23.9112	24.1565	23.397	23.4973	24.0127	24.3251	23.5355	24.25	23.5367	23.8159	23.6424	23.3389	23.945	24.231	23.4521	23.4034	24.1632	24.4962	23.566					7	7	7	21.1	21.1	21.1	45.823	0	56.119	6298700000	22	43	0.272349	0.743287	-0.117457	-0.643891	0.564869	0.349807	-0.183319	-1.16165	0.093495	0.881675
23.917	24.3809	22.6959	23.4536	23.4044	21.4243	23.2928	24.0155	21.1858	22.8994	23.393	23.5651	23.5861	22.6946	23.7281	24.2081	21.3163	22.0144	23.1425	23.0097	23.924	21.8952	21.9101	23.4565					3	3	3	10.3	10.3	10.3	57.386	0	24.093	2001900000	26	25	0.0980948	0.900258	-0.154103	-0.263092	0.184864	0.737603	-0.288095	-0.462915	0.247955	0.705995
22.9905	22.6677	23.2161	21.9004	22.8857	22.2843	24.6719	23.818	23.3716	23.7225	24.468	23.6034	24.3552	23.2497	24.334	23.9903	24.1819	24.407	23.3502	22.5495	22.9803	22.4221	23.4348	23.1707	+	+		WT_19_WT_0;WT_9_WT_0	6	6	6	12.8	12.8	12.8	89.989	0	58.664	5627600000	43	35	2.90928	0.0150588	1.28516	4.45148	3.48825	0.00219608	1.42892	5.34719	0.618503	0.366713
28.1913	28.3594	28.6712	28.6019	28.5368	28.3435	28.5701	28.2575	28.4067	28.7449	29.2491	28.7625	28.5287	28.513	28.3317	28.3841	28.2833	28.4951	28.6347	28.4413	28.1787	28.1493	28.5431	28.5098					13	13	13	59.9	59.9	59.9	20.868	0	323.31	146710000000	14	293	0.679981	0.443049	0.214455	1.34306	0.125003	0.824639	-0.0280517	-0.32771	0.144426	0.81862
27.0681	22.2796	21.8132	26.5308	24.2525	26.7579	23.6107	26.5112	26.4112	22.1076	22.0588	22.211	22.0191	22.1126	23.1549	26.1869	26.1738	22.7124	21.1043	26.1608	25.9489	26.4438	22.4024	21.8924					2	2	2	24.3	24.3	24.3	12.621	0	36.211	16620000000	6	28	0.325518	0.690476	-0.96526	-0.746437	0.381394	0.507764	-1.05706	-0.849395	0.236834	0.714172
25.8355	25.8219	26.0467	26.2578	26.05	25.9571	26.199	25.7778	25.6965	26.2976	26.276	26.0108	26.1485	26.2422	25.7001	25.8379	25.5765	25.9071	26.1191	25.7155	25.8656	24.8571	25.7275	25.8112					10	10	10	46.2	46.2	46.2	23.588	0	138.38	43494000000	13	134	0.150208	0.849892	0.0481275	0.385965	0.327432	0.560357	-0.092768	-0.75004	0.895496	0.220244
25.375	25.3116	25.7697	25.819	25.6829	25.7911	25.478	25.4045	25.577	25.7657	25.8756	25.4458	25.4927	25.0558	25.4938	25.3881	25.5243	25.476	25.6242	25.3958	25.4153	25.3597	25.8543	25.3129					16	16	16	27.6	27.6	27.6	92.842	0	126.22	36014000000	41	179	0.105845	0.891257	-0.0337826	-0.281979	1.05247	0.132103	-0.219783	-1.88617	0.500118	0.451308
26.4153	26.304	26.3339	26.3257	26.3711	26.423	26.3615	26.2265	26.3605	26.3973	26.1938	26.4143	26.2574	26.2829	26.4543	26.3816	26.3915	26.3556	26.4101	26.428	26.289	26.0145	26.3004	22.2452					3	3	3	25.6	25.6	25.6	18.047	0	82.405	20712000000	13	25	0.384124	0.643019	-0.036521	-0.854314	0.084972	0.88138	-0.0082852	-0.230572	0.529867	0.431104
23.1609	22.1447	22.1009	22.3845	22.7507	23.3228	22.8243	24.4399	24.5853	23.1059	21.8177	23.4056	21.655	23.5212	23.5971	23.7439	23.6527	21.946	21.7684	22.8318	23.8831	23.503	22.1808	21.7584					3	3	3	33.9	33.9	33.9	18.834	0	22.502	3077700000	10	27	0.794427	0.384047	0.719025	1.51575	0.380519	0.508031	0.375225	0.847816	0.00814189	0.990207
22.6418	21.0719	21.8864	20.8683	21.1512	22.266	23.4733	23.219	23.4844	24.2066	23.9566	22.2714	23.5619	22.1428	23.6174	23.5193	23.4904	24.126	24.0292	23.4968	23.353	20.9681	24.2126	23.3243	+	+		WT_19_WT_0;WT_9_WT_0	2	2	2	32.1	32.1	32.1	8.714	0	10.036	3455100000	3	29	2.89479	0.0152308	1.78764	4.43001	2.87297	0.00644628	1.76203	4.39774	1.74368	0.0557541
21.8544	21.4736	22.3164	22.5158	22.6798	23.3217	23.5155	23.3431	23.5386	22.9456	22.5414	22.8205	21.5181	21.3373	23.2737	22.2016	22.3661	23.0283	21.9906	22.4677	21.679	22.7755	22.9683	22.875					2	2	2	18.5	18.5	18.5	17.694	0	41.177	1761300000	11	23	1.44482	0.156356	0.757185	2.42251	0.0636034	0.909432	-0.0727619	-0.176052	0.109966	0.861457
23.2864	21.8033	22.7724	23.2209	23.3437	23.6965	21.5113	24.4434	24.2994	22.3453	21.7665	21.5721	22.2184	22.4525	22.6051	23.7699	23.4957	22.7675	21.2154	22.4789	24.3144	22.5853	21.16	22.7643					3	3	3	28.5	28.5	28.5	25.481	0	6.7536	1856000000	10	23	0.244773	0.771507	-0.364206	-0.588654	0.142009	0.798772	-0.135678	-0.36724	0.525536	0.433767
25.2745	25.2031	25.5631	25.2795	25.2631	25.3673	25.0967	24.9394	25.0636	25.4137	25.671	25.2325	24.9857	22.1525	25.1303	25.1083	24.9728	25.1085	25.3756	25.2363	24.8525	22.1858	25.6373	25.494					3	3	3	17.4	17.4	17.4	43.241	0	40.5	10930000000	18	55	0.319263	0.697312	-0.0889359	-0.734621	0.806254	0.219588	-0.74875	-1.53324	0.458706	0.485689
24.7051	24.8303	24.878	25.2136	25.2357	24.6103	25.3202	24.6883	24.8437	25.1812	25.566	24.9789	25.1241	25.1315	24.843	25.1234	24.9947	25.314	25.1909	24.9918	25.1584	25.6445	25.0576	24.8443					5	5	5	29.8	29.8	29.8	24.188	0	92.494	11827000000	12	56	0.520029	0.537655	0.184218	1.08835	0.730962	0.252241	0.176261	1.4208	0.805143	0.259226
25.0914	25.3804	25.4229	25.3338	25.3309	25.2873	25.4329	25.1703	25.1674	25.3347	25.5138	25.3562	25.335	25.5421	25.358	25.3638	25.3166	25.5048	25.6529	25.5495	25.2281	25.1336	25.6612	25.3619					15	13	12	34.5	31.6	28.1	59.566	0	298.66	34375000000	31	175	0.109218	0.887968	0.0214513	0.290128	0.826023	0.210642	0.0956141	1.56234	0.588355	0.385899
22.7626	21.3204	22.8686	22.0626	23.1276	23.3557	21.7995	23.969	23.8561	22.0628	21.6125	22.4766	21.6739	23.0736	22.8926	21.2052	24.1313	21.4656	24.5565	22.4726	23.9116	23.5869	22.1502	24.187					3	3	3	11.1	11.1	11.1	60.859	0	41.799	2545800000	28	14	0.0310355	0.969296	0.0465117	0.0887514	0.119311	0.832786	-0.175853	-0.314259	0.982475	0.191461
23.5297	22.5538	21.7576	21.4948	21.7734	22.1166	21.8065	23.032	22.1675	22.5151	23.1228	21.8202	22.0308	23.73	21.7758	21.8368	21.7618	21.2688	21.4977	21.311	21.9479	22.4529	21.8395	21.6856					2	2	2	5.4	5.4	5.4	41.25	0.00057143	3.8536	1137400000	20	12	0.219065	0.788071	0.206378	0.535726	0.111783	0.843427	-0.136961	-0.296295	0.591227	0.383405
23.3981	23.6842	23.3071	24.205	23.9877	23.7747	24.5638	23.9205	22.0135	24.492	24.9739	24.1835	24.2463	24.2023	24.1719	23.6672	23.8357	24.4107	24.3931	24.0715	22.1246	21.7901	21.7403	23.9652					3	3	3	49.5	49.5	49.5	11.624	0	36.47	4088200000	6	27	0.282099	0.734176	0.298404	0.663067	1.14356	0.112593	0.362867	2.01268	0.680496	0.323448
26.0392	25.7994	26.0238	25.8639	25.8801	25.9732	25.4262	25.7181	25.8811	25.8059	24.7745	25.9905	25.3725	25.8732	25.8637	25.6337	25.6413	25.6614	25.5793	25.655	25.4198	25.2818	25.4963	25.6906		+	+	WT_19_WT_0;WT_38_WT_0	7	7	7	27.5	27.5	27.5	44.839	0	67.668	24060000000	20	111	0.970226	0.297671	-0.330567	-1.77032	1.88456	0.028922	-0.255648	-3.01326	3.59784	0.00432432
27.7954	27.847	27.8677	27.9119	27.8608	27.821	27.8755	27.7927	27.8268	27.9537	28.3401	27.7615	28.1631	27.7163	27.6244	28.3684	27.735	27.6595	27.9243	27.6802	27.8246	27.4924	27.6896	27.8269					22	22	22	46.3	46.3	46.3	70.227	0	323.31	212380000000	26	609	0.374256	0.648126	0.0744352	0.836488	0.077907	0.889142	0.0271498	0.212769	0.937744	0.206528
24.4874	24.4667	24.7821	24.8231	24.7964	22.6805	24.9715	23.919	24.2621	25.0441	25.4795	24.8291	24.7327	24.3665	24.4839	21.44	24.4317	24.4923	25.0877	24.2944	24.3581	23.0314	25.062	24.2664					2	2	2	15.4	15.4	15.4	22.128	0	40.469	7158500000	8	35	0.470243	0.566236	0.411529	1.00487	0.234126	0.677819	-0.348175	-0.566908	0.00795995	0.989909
23.5352	23.4505	24.4145	24.175	23.6483	23.2526	24.3051	23.4303	23.9142	24.6237	24.3516	21.6381	25.0244	24.8156	24.0874	23.8919	24.1689	24.4035	24.1529	23.9473	23.869	23.5034	24.1463	23.9304					5	5	5	28.8	28.8	28.8	23.537	0	35.724	4939600000	12	36	0.0254908	0.978186	-0.0354926	-0.0733235	1.52877	0.0537653	0.652585	2.53539	0.387209	0.552304
25.2695	25.2288	24.992	25.0224	24.7798	24.9459	25.347	24.6359	24.5662	25.262	25.3351	25.3913	25.4027	24.6664	25.1247	24.8409	25.1824	25.1478	25.2679	25.1744	22.111	24.5516	25.3873	25.1394					3	3	3	17.2	17.2	17.2	29.174	0	50.275	9756900000	15	28	0.108597	0.88778	0.0498419	0.288631	0.0577617	0.918173	0.0210609	0.160786	0.375452	0.561876
27.7631	27.5017	27.5243	27.5105	27.694	27.6004	28.8378	28.4544	28.2857	28.3201	28.1011	28.4474	28.1007	28.11	28.29	28.2115	28.1497	28.1221	28.0741	28.2643	27.764	27.3238	28.0677	28.0038	+	+		WT_19_WT_0;WT_9_WT_0	31	31	31	67.2	67.2	67.2	55.576	0	323.31	231470000000	29	671	4.60561	0.00666667	0.808757	7.34098	6.01766	0	0.564992	10.5629	1.29929	0.114473
26.563	25.6387	26.1679	25.9301	26.0602	26.4026	28.4422	27.3739	27.344	26.5458	27.5907	28.005	26.9146	26.655	27.2971	27.1806	26.6768	26.1423	26.7348	26.9277	26.616	25.4403	26.2541	26.7375	+	+		WT_19_WT_0;WT_9_WT_0	21	21	21	42.4	42.4	42.4	55.741	0	260.9	86335000000	32	304	3.14137	0.0145455	1.4232	4.80136	1.97927	0.0255433	0.683998	3.14119	0.619573	0.366862
25.1162	25.2522	24.9399	24.905	25.1681	25.1472	25.8567	26.1593	25.8547	25.9404	25.78	26.0432	25.4036	25.2016	25.9203	25.9186	25.2397	25.4656	25.3207	25.4862	25.025	25.1505	25.2325	25.2414	+	+		WT_19_WT_0;WT_9_WT_0	8	8	8	34.5	34.5	34.5	40.239	0	323.31	23657000000	21	105	6.04937	0.014	0.850966	10.6466	1.92423	0.0268905	0.436798	3.06677	1.01127	0.182602
23.3458	23.2314	23.1699	23.0579	23.2626	23.3945	23.3857	23.1481	23.1497	23.3153	23.7101	23.3083	23.2189	23.4316	23.6172	23.1336	23.0939	21.1986	23.3116	23.5798	23.1793	21.8778	23.1921	23.386					4	4	4	17.9	17.9	17.9	39.256	0	46.364	3261400000	14	33	0.435744	0.599333	0.0925287	0.945573	0.361216	0.525599	-0.294708	-0.812729	0.257052	0.695574
25.2881	25.5685	25.7284	25.5261	25.7508	21.7703	25.6683	24.7551	24.9347	25.3454	25.1341	25.1728	25.3138	24.6515	24.4684	24.6737	24.6541	24.6434	24.9298	22.5766	24.5744	24.6117	25.5718	25.2028					4	4	4	11.1	11.1	11.1	42.149	0	35.582	9210800000	24	50	0.135885	0.865193	0.229694	0.353114	0.119796	0.833243	-0.204552	-0.315411	0.188056	0.774482
24.5801	24.8513	24.6983	24.428	21.9569	24.1385	24.0781	22.5442	23.6234	23.5865	22.0751	20.9364	24.2879	22.1868	23.0509	24.2083	23.8577	24.1822	24.5218	23.8077	23.5041	23.0864	24.1544	23.3302					6	6	6	35.7	35.7	35.7	32.581	0	92.587	6214700000	14	53	1.12638	0.23057	-1.30161	-1.98895	0.385934	0.505488	-0.479943	-0.857569	0.332812	0.609522
25.2113	25.5754	25.6732	26.2411	25.9195	25.916	26.3264	25.8678	25.9741	26.4294	26.7145	26.2141	26.669	26.6502	25.9322	25.7278	25.924	26.2519	26.233	26.3105	26.0973	25.0215	26.1077	26.4542					4	4	4	24.6	24.6	24.6	18.684	0	323.31	19524000000	9	63	1.57778	0.132891	0.498306	2.60119	1.13884	0.11353	0.436421	2.00617	0.52891	0.430589
25.0032	24.752	25.1194	25.2316	25.0528	25.512	25.1782	26.1609	25.9223	25.3719	24.6271	25.5715	25.4517	25.9184	25.7069	25.7762	25.9009	25.4735	25.2051	25.6955	25.7602	25.3726	24.9523	25.7068		+		WT_19_WT_0	5	5	5	90.7	90.7	90.7	8.3425	0	242.65	21490000000	3	153	0.759352	0.405401	0.360154	1.46351	2.92605	0.00575	0.592789	4.47638	1.13094	0.149674
26.3655	26.6897	26.9092	26.9178	26.8283	26.5812	26.7199	25.9475	26.1589	26.5221	27.0754	26.2186	26.9036	26.0759	26.1108	26.1105	26.1839	26.3632	26.4877	26.0047	25.9531	25.5699	26.6483	26.2424		+	+	WT_19_WT_0;WT_38_WT_0	9	9	9	30.3	30.3	30.3	42.117	0	93.822	38652000000	22	117	0.744242	0.411443	-0.274872	-1.44083	1.65694	0.0439184	-0.423952	-2.70738	1.94222	0.0428995
31.3465	31.3547	31.7655	31.7877	31.8317	31.7762	31.59	31.6507	31.7498	32.0219	32.0303	31.8298	31.7519	31.4946	31.7844	31.7005	31.4001	31.5062	31.8529	31.8483	31.5275	31.8885	31.9871	31.912					45	45	45	88.5	88.5	88.5	42.198	0	323.31	3980600000000	23	2446	0.719857	0.42148	0.168386	1.40399	0.125734	0.823542	-0.0374225	-0.329429	0.915656	0.214951
26.2059	26.3866	26.6106	26.6048	26.7735	26.9316	26.7836	26.7902	26.7077	27.0373	27.4326	26.862	26.8334	27.0686	26.7676	26.734	26.5809	26.9256	27.0784	26.8513	26.9526	26.9334	27.1173	27.1499			+	WT_38_WT_0	8	8	8	16.4	16.4	16.4	60.526	0	323.31	76364000000	14	211	1.34923	0.169328	0.350034	2.29348	1.01982	0.1413	0.232841	1.84038	2.36077	0.0235593
28.7278	29.0764	28.6697	28.4273	28.6532	28.8189	28.6826	28.175	28.4675	28.8562	28.9892	28.6775	28.7194	29.0113	28.5738	28.7954	28.928	29.0388	29.0207	29.0873	28.6805	28.5988	28.9432	28.932					21	21	21	67.2	67.2	67.2	41.711	0	323.31	337690000000	20	537	0.248355	0.769362	-0.0875069	-0.595916	0.47329	0.429502	0.115588	1.01005	0.624547	0.363197
21.6704	23.0761	23.5067	22.852	22.3381	23.4117	23.9728	24.365	22.2694	24.1668	21.2173	21.0475	23.9252	22.9778	22.2623	22.595	24.067	21.0685	24.1013	22.3647	24.224	24.3248	21.9363	22.5953					2	2	2	10.2	10.2	10.2	28.846	0	8.8098	5696400000	8	27	0.015417	0.989525	0.0306072	0.0448321	0.00429522	0.997176	0.00679938	0.0126464	0.385935	0.552655
24.9329	25.0853	25.2316	25.0052	25.0039	24.7975	24.7506	24.1693	24.4652	24.7347	25.1069	24.8077	24.9153	24.1708	24.0964	24.3114	24.3301	24.436	24.7778	24.2657	23.9943	24.002	24.6976	24.4158		+	+	WT_19_WT_0;WT_38_WT_0	8	8	8	25.1	25.1	25.1	51.592	0	213.68	14676000000	21	92	1.38821	0.16881	-0.337016	-2.34618	3.12375	0.00377528	-0.632743	-4.77438	2.84643	0.0122424
27.1853	27.198	27.2703	26.952	27.1369	27.0766	27.2366	26.6357	26.8898	27.6086	27.1567	27.6624	27.2303	27.0697	27.2707	27.1435	26.9898	27.168	27.0729	27.1125	26.664	26.8057	27.0695	26.7975					2	2	2	19	19	19	13.208	0	18.984	35561000000	6	64	0.141023	0.859749	0.0618019	0.364974	0.0506885	0.924593	0.00879796	0.142079	1.44816	0.0890737
23.4855	23.3907	22.3208	23.4515	23.6295	23.7375	24.082	23.5394	23.242	23.9205	22.7154	23.7356	24.4654	23.2184	23.3309	23.7161	23.2904	23.6307	23.7056	21.2869	22.7464	22.813	23.4483	23.3692					3	3	3	24.3	24.3	24.3	30.278	0	124.96	3277800000	14	22	0.298796	0.714401	0.203257	0.695509	0.447275	0.448733	0.27272	0.965534	0.507528	0.446
27.8485	27.8874	27.8126	27.7631	27.8258	28.2864	27.5177	28.5098	28.2198	27.5856	26.6707	27.7118	27.3523	28.0465	28.3113	28.3099	28.2042	27.7247	27.7106	28.1552	28.1417	28.0625	27.5566	27.982					22	22	22	44	44	44	60.834	0	322.53	104060000000	37	435	0.322669	0.692825	-0.201396	-0.741062	0.202507	0.711907	0.0874936	0.500836	0.0894383	0.886838
23.7894	24.1617	24.0588	23.9576	23.9374	23.8599	23.7031	23.8728	23.9791	23.7009	23.406	24.3158	23.8434	24.3756	24.3642	24.0818	24.0952	24.2277	23.5592	24.3345	21.6503	24.4036	23.6275	23.9232					4	4	4	3.8	3.8	3.8	181.65	0	18.152	7595500000	91	32	0.442932	0.592967	-0.131196	-0.958032	1.17915	0.105073	0.203837	2.06169	0.414835	0.525299
26.2672	25.9927	26.0221	25.9286	25.8511	25.9709	25.9917	25.3761	25.6933	26.0884	26.3482	25.6254	26.1545	25.1661	25.4514	25.6009	25.7197	25.6417	26.1065	25.6367	25.7322	25.4847	25.7231	25.8293		+		WT_19_WT_0	11	11	11	24.5	24.5	24.5	54.561	0	190	30992000000	22	162	0.45307	0.581398	-0.151596	-0.975512	1.60807	0.0469311	-0.383073	-2.64183	1.47478	0.0850061
25.0695	25.1578	25.1158	24.9748	25.0197	25.1616	25.5189	25.7087	24.8617	25.1342	25.1118	25.6355	25.2356	25.7764	25.4616	25.2115	25.1693	25.5296	25.418	25.3738	25.0927	26.7735	25.6916	25.4713		+		WT_19_WT_0	12	7	7	47	41.4	41.4	32.06	0	323.31	25267000000	15	132	0.938568	0.313778	0.245275	1.72525	1.95372	0.0264275	0.314132	3.10662	1.34143	0.105758
28.1784	28.2172	28.1469	28.0861	28.2318	28.3957	28.5266	28.3846	28.4133	28.6944	28.0811	28.9518	27.8268	28.704	28.6705	28.4489	28.3951	28.4966	28.2841	28.6295	28.3303	29.4374	28.4517	28.4814					13	13	8	48.8	48.8	43.2	32.05	0	323.31	232600000000	20	457	1.37817	0.168707	0.299273	2.33262	0.832214	0.207885	0.214283	1.57142	1.27319	0.119515
23.1792	22.9339	23.0226	22.8829	22.7419	23.4866	22.7223	23.428	23.6048	22.7869	22.5012	23.4216	22.8499	23.4166	23.5209	23.2428	23.5637	23.1868	22.8145	23.0144	22.9919	21.7331	22.3617	23.2914					3	3	3	39.7	39.7	39.7	15.851	0	23.978	2305200000	11	27	0.0603633	0.935839	0.0362851	0.167605	0.906939	0.181201	0.255599	1.6799	0.676102	0.325459
24.7473	24.5246	24.2935	24.2827	24.1828	24.5289	24.1664	24.5031	24.1908	23.7713	23.0472	24.5873	23.5123	23.9913	24.0906	23.7932	23.7435	23.7909	23.5846	23.5861	23.7689	23.9384	23.5001	23.9739		+	+	WT_19_WT_0;WT_38_WT_0	8	8	8	18.6	18.6	18.6	49.842	0	87.056	9750300000	30	68	0.815841	0.376774	-0.382302	-1.54737	3.32829	0.00277778	-0.606348	-5.09185	3.83762	0.00353846
24.0172	23.0886	22.8602	23.9888	23.9212	24.1796	24.3031	24.0799	24.3613	24.7879	24.7015	24.4249	24.1812	24.6141	24.2042	24.1054	23.9551	24.1792	24.3056	24.3264	23.7793	24.3306	24.2533	24.224					4	4	4	65.7	65.7	65.7	15.888	0	146.25	5671400000	6	48	1.92108	0.0774173	0.767184	3.06252	1.26475	0.0901597	0.530629	2.1788	1.26205	0.121073
21.7664	21.9033	21.5333	22.5099	21.804	21.1877	22.1711	22.4872	22.3634	22.9625	21.4067	21.2832	22.8779	23.0844	22.3054	22.208	22.819	22.2504	22.8816	22.7095	23.1944	22.8502	23.2735	22.6523		+	+	WT_19_WT_0;WT_38_WT_0	3	3	3	5.2	5.2	5.2	76.926	0.0006006	5.4046	897220000	30	6	0.48218	0.557551	0.328216	1.0251	2.17431	0.0179729	0.806744	3.40681	3.59849	0.00444444
26.4111	26.4591	26.4354	26.3278	26.3046	26.2566	26.7421	26.3422	22.7294	25.9987	26.8389	26.3598	27.264	26.9709	26.2906	26.7353	26.7927	26.8464	27.0676	26.4368	26.8012	25.9079	26.6738	22.9113		+		WT_19_WT_0	3	3	3	26.1	26.1	26.1	24.505	0	10.706	20278000000	9	30	0.374274	0.648825	-0.530551	-0.83652	2.13728	0.0191327	0.450881	3.35611	0.266022	0.685546
24.0064	23.5666	23.9235	23.1036	23.3927	23.527	21.7894	23.0356	22.3037	22.9669	24.0007	21.5677	23.4675	24.0451	21.3701	23.2947	23.6066	23.808	23.5906	22.4283	23.5445	23.229	23.8798	23.42					7	5	4	17.8	15.1	11.9	63.489	0	190.37	4472700000	22	46	1.48469	0.146897	-0.975964	-2.47616	0.338316	0.54774	-0.32128	-0.770423	0.449091	0.495102
28.0821	27.9684	28.1418	28.213	28.0986	28.1118	28.2733	28.1052	28.2378	28.6982	28.7862	28.3142	28.4749	28.3158	28.3196	28.2524	28.3711	28.4328	28.3829	28.1339	28.0525	27.8533	28.409	28.1702		+		WT_19_WT_0	19	19	19	71.5	71.5	71.5	31.019	0	323.31	293080000000	17	609	1.55811	0.136212	0.299884	2.57479	3.58788	0.00168889	0.25849	5.50958	0.303718	0.640415
23.4958	23.5955	23.6316	23.4744	23.8738	23.8	23.8756	24.3471	24.0224	23.2281	22.3178	23.9936	22.9191	23.9025	24.2763	24.0161	23.9355	23.5894	23.6529	24.1234	23.5471	23.7414	23.5037	23.6373					1	1	1	11.3	11.3	11.3	16.714	0	33.738	3962900000	9	52	0.0160187	0.988743	-0.0144097	-0.046551	0.264005	0.642863	0.127988	0.627335	0.200369	0.758404
26.5148	26.6024	26.6315	26.6742	26.6202	26.4133	26.6991	25.5532	26.1733	26.808	26.7633	26.574	26.7735	25.9194	26.1944	26.1209	26.0538	26.1773	26.694	26.3207	25.6157	25.2516	26.6413	26.1695		+		WT_19_WT_0	6	6	6	48.2	48.2	48.2	24.962	0	111.56	36404000000	12	104	0.31664	0.699084	-0.147583	-0.729647	1.81342	0.0325298	-0.36949	-2.91748	1.08828	0.162041
22.3697	24.0661	24.1143	23.0226	24.099	21.6516	24.4283	23.7543	23.3268	24.6327	24.2733	24.2534	24.2052	23.3464	22.7985	22.1226	21.783	23.2149	22.7264	23.0514	23.9223	22.3964	22.8207	23.0039					2	2	2	29	29	29	14.031	0	40.65	5373500000	6	14	1.05465	0.259233	0.890923	1.88921	0.227086	0.684816	-0.308781	-0.552396	0.197242	0.761584
24.923	24.589	24.8816	24.833	24.7787	24.7131	24.676	24.3104	24.6085	22.9953	24.889	22.6898	24.9409	22.597	22.4583	24.6968	24.55	20.8105	25.0033	24.9349	21.0001	22.3237	22.5097	24.8581					4	4	4	16.1	16.1	16.1	43.803	0	38.146	7214300000	20	46	1.1024	0.236473	-0.758244	-1.95572	1.23583	0.0947291	-1.44413	-2.13934	1.0749	0.165561
27.6244	27.6342	27.4454	27.3721	27.7237	27.502	28.1742	27.8915	27.6406	28.3556	27.3999	28.3005	27.6929	27.8744	28.171	27.5462	27.7645	27.9172	27.8668	28.0482	27.5344	27.1042	27.969	27.4825		+		WT_19_WT_0	14	14	14	37	37	37	39.715	0	323.31	181900000000	16	393	1.48067	0.14787	0.410089	2.47075	1.65005	0.0440692	0.277406	2.69814	0.327437	0.613485
28.2397	28.9555	28.4555	28.3863	28.5723	28.4531	28.7864	28.2141	28.058	28.7603	28.8132	28.9739	28.8333	28.6736	28.4792	28.2239	28.4798	29.1653	28.7806	28.6532	28.0098	28.2801	29.0219	28.6014					5	5	5	87.6	87.6	87.6	13.816	0	303.92	110650000000	4	173	0.202046	0.808922	0.0905921	0.499855	0.349656	0.538139	0.132126	0.791468	0.0995371	0.872295
26.7498	26.8388	27.2103	26.9456	26.9732	27.1307	27.7372	27.3749	27.4775	27.7162	27.1446	27.5331	27.3904	27.3936	27.3621	27.3355	27.2082	27.2959	27.2672	27.5896	26.9165	26.8719	27.2773	27.4499	+	+		WT_19_WT_0;WT_9_WT_0	30	30	30	40.9	40.9	40.9	103.33	0	323.31	248850000000	41	870	2.97318	0.0153636	0.522527	4.54669	3.05579	0.00412903	0.356215	4.67102	1.03601	0.175915
26.697	26.926	27.155	27.0209	27.0736	26.8681	27.1967	26.7558	26.7788	27.3313	27.7044	27.127	27.3287	27.3505	26.9173	26.9107	26.491	27.1089	27.1572	26.6915	26.4754	26.503	27.0655	26.4787					21	21	21	56.1	56.1	56.1	55.739	0	323.31	121460000000	30	404	0.588972	0.488412	0.192251	1.2004	0.163321	0.766492	0.0610708	0.415486	0.852621	0.236265
30.3863	30.4139	29.8867	30.0373	30.523	30.4739	30.7103	30.4031	30.2561	30.5185	30.4081	30.3091	31.1155	30.0247	30.1396	30.3926	30.2284	30.4663	30.7257	30.2187	30.377	29.4009	30.3866	30.4267					20	20	20	73.9	73.9	73.9	20.645	0	323.31	1026600000000	11	756	0.573388	0.502335	0.147361	1.1754	0.232655	0.677323	0.107653	0.563886	0.0520142	0.935203
26.7025	27.0313	26.8943	26.8318	26.9138	26.9711	27.1043	26.9496	26.8867	27.1694	27.1991	27.1014	26.7652	27.0528	27.0848	26.8412	26.7706	26.7633	26.8609	26.8964	26.3671	26.2062	26.7902	26.7486					6	6	6	55.4	55.4	55.4	16.769	0	323.31	52419000000	9	176	1.56002	0.13617	0.177598	2.57736	0.0517737	0.924642	-0.0111567	-0.144965	1.09844	0.158563
24.8255	25.8253	25.9563	25.7354	26.3883	25.3746	26.3856	25.0573	25.0432	25.8556	26.0816	25.9985	25.4133	26.2621	25.4295	26.0681	26.0894	26.2828	25.5933	26.4644	25.4009	25.417	25.9834	25.3297					8	8	8	36.9	36.9	36.9	39.345	0	323.31	41380000000	17	209	0.0601571	0.935693	0.05275	0.167065	0.399449	0.493728	0.239976	0.881746	0.0168996	0.978117
25.805	26.2544	26.3634	26.092	26.0099	26.5132	25.7988	26.5024	26.6875	25.4716	24.9971	25.8056	25.6804	25.7977	26.1654	26.4066	26.2722	25.7882	25.6033	25.9974	26.4549	27.0057	25.7441	26.2406					10	10	10	43.7	43.7	43.7	43.001	0	182.5	49536000000	25	218	0.504545	0.546596	-0.295826	-1.06263	0.443447	0.451464	-0.154606	-0.958923	0.00194529	0.998599
28.8061	28.4986	28.6083	28.3794	28.5202	28.592	28.1254	28.3082	28.6435	28.0474	28.2029	28.6849	28.7206	27.6667	28.3203	28.4225	28.2255	28.1081	28.6481	28.5298	28.6843	28.067	28.731	28.8977					5	5	5	52.3	52.3	52.3	11.912	0	314.05	136870000000	4	112	1.03818	0.266473	-0.232051	-1.86616	1.19997	0.101089	-0.323478	-2.09027	0.0716492	0.907625
28.1926	28.4502	28.5609	28.5877	28.5004	28.4814	28.6436	28.2945	28.3896	28.9351	29.0332	28.4869	28.7846	28.9626	28.4438	28.2922	28.4405	28.664	28.821	28.5376	28.4483	28.577	28.8669	28.6774					23	23	23	48.8	48.8	48.8	67.471	0	323.31	191020000000	26	567	0.618013	0.471179	0.16829	1.24652	0.560835	0.353117	0.135747	1.15513	1.25986	0.121509
26.6391	26.7642	26.8926	26.9839	26.858	27.0186	26.9594	27.4488	27.2583	27.1088	26.2912	27.2999	27.0361	28.2672	27.5061	27.5082	27.5478	27.421	27.264	27.4809	27.6059	27.6378	27.19	27.3382		+	+	WT_19_WT_0;WT_38_WT_0	7	7	7	24.4	24.4	24.4	34.903	0	323.31	38794000000	11	77	0.546916	0.524436	0.201644	1.1325	2.58337	0.00936646	0.688329	3.97788	3.82795	0.00355556
24.4936	24.7387	24.9365	24.7808	24.7422	24.8983	25.0256	24.4975	24.556	24.7803	25.5512	24.9086	25.2667	24.9587	24.7858	24.7618	24.7254	24.9737	25.2222	24.9604	24.645	25.1427	25.3622	24.9455					9	9	9	40.7	40.7	40.7	34.09	0	185.79	16489000000	16	124	0.31129	0.703116	0.121519	0.719468	0.721981	0.257886	0.147015	1.40721	1.36941	0.101962
22.0689	23.9544	24.8752	23.3633	23.6778	22.7091	23.7002	22.9795	22.9897	24.0895	22.7723	23.294	24.3215	23.4636	23.6453	24.2227	23.4054	24.0772	22.5199	24.4703	24.0161	24.3259	24.8064	24.1959					3	3	3	9	9	9	32.133	0	11.433	3663700000	13	30	0.115571	0.885004	-0.137261	-0.30536	0.443595	0.451762	0.414502	0.95918	0.582718	0.388235
23.8586	23.99	24.2141	23.9451	23.624	24.3803	23.5628	24.552	24.2054	23.983	22.7307	23.9403	23.7281	24.008	24.2483	24.1723	24.453	23.9831	23.9279	24.1713	24.3822	23.8564	23.6238	24.109					6	6	6	28.7	28.7	28.7	36.458	0	101.78	8272200000	19	50	0.260506	0.758692	-0.172974	-0.620353	0.274989	0.62983	0.0967992	0.649101	0.0219629	0.973977
24.3009	24.3479	24.9201	24.9009	24.029	24.1384	24.0248	24.0704	23.5268	24.2455	24.986	23.8116	24.8497	21.9387	24.5088	23.5669	23.6346	23.8067	24.2978	23.6957	23.4752	23.301	22.7095	23.9291			+	WT_38_WT_0	6	6	6	39.1	39.1	39.1	20.019	0	148.08	6965900000	12	27	0.644336	0.461603	-0.328703	-1.28782	0.876787	0.191759	-0.721995	-1.63637	2.02166	0.0387602
22.9213	21.6443	22.5529	23.4852	22.3461	23.7767	22.4682	22.764	24.6121	22.9804	23.0687	23.007	21.4657	22.9178	24.2548	24.2819	22.874	21.7793	23.1501	21.9915	23.7173	21.6614	22.9001	23.454					2	2	2	9.5	9.5	9.5	26.625	0	22.651	2332100000	9	19	0.36558	0.658237	0.362329	0.820706	0.0900864	0.874888	0.141145	0.24333	0.0184303	0.980656
25.8722	26.2705	26.2305	26.207	26.212	25.8281	26.914	25.998	26.0931	27.2375	27.5591	26.6075	27.0291	26.834	25.9216	26.5623	26.3695	26.5906	26.4267	26.8207	26.3459	26.3674	26.5394	26.5637			+	WT_38_WT_0	4	4	4	43.7	43.7	43.7	17.94	0	94.182	24571000000	8	35	1.4054	0.165583	0.631496	2.36938	1.52936	0.0538107	0.447806	2.53619	2.43581	0.0216449
27.6049	27.7259	28.0155	28.1777	27.9351	27.688	28.4034	28.0352	27.9772	28.251	28.4096	28.1211	28.6326	28.2008	28.1502	28.2475	28.3156	28.5559	28.5989	28.3867	28.0534	27.6591	28.6905	28.4625		+		WT_19_WT_0	19	19	19	43.6	43.6	43.6	44.805	0	323.31	215480000000	23	433	1.80625	0.0952448	0.341729	2.90783	2.64758	0.00894737	0.492576	4.0697	1.48798	0.0841
24.6037	23.9423	23.6233	23.8506	23.9095	25.0629	23.4183	26.2401	26.1244	22.9511	21.8481	23.9199	22.6532	24.3183	25.6215	25.5128	25.5637	24.1607	23.0486	24.8676	25.5889	26.4919	23.362	24.4542					5	5	5	39.4	39.4	39.4	13.5	0	141.8	21405000000	9	176	0.038164	0.963582	-0.0817194	-0.108333	0.407331	0.488008	0.472982	0.89574	0.360164	0.577799
23.5577	22.1849	22.721	25.0265	24.9052	21.7474	24.9575	25.5635	25.0697	25.6681	22.7568	21.873	23.431	26.1658	25.3449	25.2898	25.3477	25.6109	21.8404	25.4503	25.7206	25.3077	25.4776	25.3719		+		WT_19_WT_0	2	2	2	37.4	37.4	37.4	11.393	0	237.58	8362000000	6	30	0.53276	0.535303	0.957653	1.10933	1.65692	0.0437907	1.84122	2.70736	1.00064	0.186071
24.8987	25.0717	25.1157	25.5326	25.9346	25.1923	24.9322	25.4835	25.6943	25.0446	22.0188	24.9764	25.6207	25.7018	25.4033	26.0269	25.1968	24.9934	24.9315	25.082	25.2315	25.191	24.9842	25.1167					4	4	4	40.7	40.7	40.7	20.234	0	25.76	9971400000	11	33	0.497567	0.552315	-0.599308	-1.05097	0.422164	0.472917	0.199529	0.921873	0.618658	0.366977
25.6436	25.7474	25.5983	25.467	25.5109	25.515	25.4632	25.1373	25.4455	25.6143	25.7036	25.6061	25.335	25.327	25.2861	25.3612	25.3011	25.5012	25.509	25.2887	25.171	25.5085	25.5871	25.4786		+		WT_19_WT_0	11	11	11	25	25	25	65.304	0	149.02	26778000000	34	146	0.423751	0.610296	-0.0853621	-0.924653	2.81134	0.00711811	-0.228439	-4.30712	1.14769	0.146842
25.7879	25.8935	25.7437	25.7447	25.7221	25.6599	25.9595	26.1254	26.2004	26.428	26.0368	26.2358	25.7999	25.8677	25.9582	25.7148	25.7778	25.7838	25.8291	25.6491	25.7881	25.8959	26.0415	25.9636	+			WT_9_WT_0	4	4	4	44.6	44.6	44.6	12.317	0	69.053	19739000000	7	73	3.55164	0.0115789	0.405698	5.4502	0.614485	0.318974	0.058403	1.24094	0.839428	0.24152
26.0658	26.3309	26.432	26.4924	26.2596	26.0865	26.5726	25.6112	25.7388	26.4875	26.8278	26.1259	26.4945	26.55	25.9489	26.0036	25.8579	26.1925	26.0944	25.8414	25.8878	25.5725	26.3928	26.0455					6	5	5	24.7	21.9	21.9	45.812	0	323.31	37296000000	19	145	0.0887761	0.905834	-0.0505603	-0.240072	0.324096	0.563974	-0.103295	-0.743755	1.34357	0.105831
26.6516	26.4553	26.4548	26.3303	26.42	26.3623	26.2731	25.6926	25.9783	26.4517	26.2006	26.5059	26.3124	26.0832	26.1206	26.0022	26.0061	26.0664	26.279	26.1855	25.8132	25.5036	26.2543	26.1314		+	+	WT_19_WT_0;WT_38_WT_0	12	12	11	49.2	49.2	46.4	45.799	0	159.78	51756000000	21	155	1.1127	0.233814	-0.262028	-1.97	3.45835	0.0019661	-0.347229	-5.29897	1.9719	0.0418122
28.7622	28.2813	28.2884	27.9992	27.9684	28.4426	28.3182	28.3754	28.4305	28.0245	27.227	28.2877	27.807	28.0912	28.5848	28.3036	28.472	28.5941	27.9298	28.2144	28.0105	28.2857	28.2348	28.0425					6	6	6	49.3	49.3	49.3	15.411	0	240.13	103770000000	9	124	0.360988	0.658919	-0.17978	-0.81231	0.037079	0.944831	0.0184288	0.10537	0.635955	0.355065
25.2249	25.405	25.5431	25.5338	25.2852	25.3462	25.1596	25.0445	25.1869	25.451	25.7385	25.3543	25.1358	25.298	25.4962	25.0495	25.2031	25.395	25.2403	25.2152	25.1481	25.0723	25.0978	25.3155			+	WT_38_WT_0	12	12	12	31.3	31.3	31.3	41.148	0	162.8	33340000000	18	175	0.242565	0.774771	-0.0672229	-0.584164	0.764075	0.236146	-0.126743	-1.47058	2.02114	0.0385349
23.7823	23.8491	23.7009	23.6218	23.8352	23.6422	24.283	23.6169	23.7495	23.83	24.4684	24.3661	24.4777	24.0812	23.8188	23.7878	23.7519	23.8605	24.3911	23.9196	23.6682	23.992	24.5899	23.9827					3	3	3	26.2	26.2	26.2	29.641	0	175.5	6076100000	16	31	1.17004	0.217361	0.313748	2.04917	1.03893	0.136659	0.224387	1.86721	1.46938	0.0851617
24.0151	24.6438	24.2848	24.4183	24.3727	24.5097	24.4745	24.5112	24.2897	24.6986	25.0254	24.8376	24.5423	24.745	24.1596	24.1936	24.5092	24.6423	24.8395	24.6385	24.6127	24.8853	24.7443	24.8008			+	WT_38_WT_0	8	8	8	30.1	30.1	30.1	33.36	0	122.56	11798000000	12	69	1.05988	0.258551	0.265431	1.89653	0.299496	0.596504	0.0912708	0.696858	2.4996	0.0199184
26.6915	26.6602	26.6566	26.6223	26.6543	26.3266	26.6087	26.1762	26.2368	26.6223	26.9338	26.4413	26.5398	26.4164	26.3264	26.3854	26.3571	26.4935	26.5597	26.3248	26.0457	26.2877	26.5938	26.3239		+		WT_19_WT_0	17	17	17	58.2	58.2	58.2	40.407	0	323.31	76618000000	24	291	0.341334	0.675361	-0.0987577	-0.776041	1.72516	0.0387477	-0.182143	-2.79891	1.49013	0.083837
27.2406	27.119	27.0537	26.7117	26.7572	26.8959	26.6442	26.8099	27.1301	26.9358	26.7096	26.8751	26.7321	26.4106	26.8019	26.8588	27.0985	26.5369	26.8961	26.6647	26.9526	26.3634	26.7142	26.7986					13	13	13	35.8	35.8	35.8	47.814	0	323.31	86932000000	25	301	0.473848	0.563823	-0.112237	-1.011	0.922592	0.175235	-0.223244	-1.70238	1.0697	0.166611
26.9644	27.1709	27.2177	27.2015	27.1387	27.1298	27.2981	26.7387	26.9938	27.6659	27.4163	27.5514	27.3009	27.6644	27.1927	27.002	26.9946	27.2933	27.6048	27.3597	27.1285	26.5943	27.5579	27.3371					13	13	13	61.6	61.6	61.6	22.897	0	323.31	119400000000	12	347	0.436227	0.600851	0.140168	0.946411	0.44857	0.447637	0.10415	0.967766	0.361782	0.576439
25.8656	25.6865	25.6984	25.9404	25.7114	26.1442	26.3709	26.4573	26.6893	26.2014	26.6133	25.7057	26.4576	26.3075	26.1922	26.4723	26.336	26.4318	26.4534	26.4179	26.6454	26.8837	26.4169	26.3228		+	+	WT_19_WT_0;WT_38_WT_0	16	16	16	61	61	61	41.522	0	323.31	45577000000	19	172	1.9194	0.0772188	0.498575	3.06025	3.93982	0.0008	0.525156	6.10546	3.93492	0.00347826
27.05	27.6324	27.7208	27.5919	27.3055	27.5474	27.4279	27.063	27.7099	27.2821	27.8312	27.482	27.6589	27.2824	27.569	27.0817	27.4457	27.4101	27.8871	27.3598	27.5349	27.4565	27.7595	27.7193					23	23	23	64.3	64.3	64.3	55.581	0	323.31	155670000000	25	564	0.0194737	0.986269	-0.00863806	-0.056379	0.203837	0.710682	-0.0666901	-0.503664	0.530007	0.431479
26.6133	26.5582	26.7641	26.74	26.7012	26.8312	26.8693	26.967	26.7852	26.9935	26.8921	26.6227	26.7691	26.6686	26.689	26.7216	26.6461	26.8448	27.0548	26.8832	26.8045	26.7085	27.0364	26.8555					31	31	31	35.1	35.1	35.1	147.74	0	323.31	84707000000	71	442	1.30069	0.180428	0.153632	2.22768	0.169955	0.758854	0.0218747	0.430229	1.69831	0.0600784
23.6337	23.3344	23.4347	23.0611	22.7057	23.5171	23.5392	23.5062	22.9216	21.6598	21.5898	23.4112	23.0714	23.7572	23.6797	24.0287	23.966	23.876	22.4126	23.9197	23.5847	23.8285	23.0696	23.473					2	2	2	12.8	12.8	12.8	20.375	0	58.247	3269700000	12	15	0.637668	0.465162	-0.509848	-1.2774	1.31988	0.0801917	0.448699	2.25372	0.144723	0.818745
24.5368	24.3662	24.6043	24.5414	24.5265	24.4658	25.0252	24.595	24.7171	25.264	25.1771	24.8111	25.1174	24.9141	24.9541	24.8721	24.9331	25.1001	25.0587	24.7666	24.4954	24.3814	25.0185	24.83	+	+		WT_19_WT_0;WT_9_WT_0	11	11	11	21.1	21.1	21.1	99.711	0	224.72	20405000000	38	135	2.41564	0.0294458	0.424747	3.74099	5.33668	0	0.474961	8.89327	1.24957	0.1235
24.5426	25.0765	25.4411	25.1548	24.9785	24.9927	25.6365	24.6014	24.9293	25.2109	26.0778	25.0014	25.5106	25.0228	25.271	25.1788	25.2366	25.4549	25.4358	24.8469	24.9105	24.829	25.4602	24.85					8	8	8	28.6	28.6	28.6	49.372	0	128.08	23711000000	26	78	0.383522	0.643506	0.211854	0.853229	0.968951	0.157958	0.248095	1.76851	0.050313	0.936393
22.9603	22.0139	22.9168	23.8109	22.8143	23.7267	22.2188	24.1927	21.8344	23.2747	24.8644	22.5109	24.5006	22.5399	22.9761	24.3525	24.0234	24.6401	24.5839	22.3328	22.0483	24.6734	22.2565	21.5544					3	3	3	29.4	29.4	29.4	19.475	0	47.205	3511500000	9	32	0.0713768	0.922925	0.108839	0.19612	0.980495	0.154408	0.798273	1.78488	0.0784592	0.898762
25.876	25.6614	25.956	25.9366	25.6469	25.9955	26.2073	25.9724	25.914	26.221	26.6887	25.8978	26.5402	25.9553	25.791	25.9185	25.9314	26.1393	26.4165	25.94	25.8439	25.7614	26.3771	26.3163					19	19	19	42.6	42.6	42.6	69.092	0	263.49	38436000000	35	137	1.29327	0.182444	0.304789	2.2176	0.849811	0.2014	0.200521	1.59715	1.10172	0.158335
24.8862	25.2891	25.57	25.2008	25.2697	24.4811	25.5653	26.0708	25.8314	25.6764	25.4002	25.3665	24.6107	24.4927	24.8165	25.2277	25.4918	24.9531	25.1265	25.2848	25.972	26.0763	24.6978	24.6983					6	6	6	30.8	30.8	30.8	25.442	0	129.34	13983000000	14	49	1.73988	0.102942	0.53563	2.81868	0.377326	0.509963	-0.184069	-0.842047	0.283035	0.665564
23.4653	23.5762	21.7342	23.4941	23.2009	23.7467	23.6042	23.7094	21.4866	22.8864	23.2914	23.5339	22.7905	22.7111	24.0712	23.5627	23.7148	23.549	21.6145	23.755	23.241	23.028	23.3266	23.0675					3	3	3	17.2	17.2	17.2	31.942	0	22.251	2228800000	18	38	0.0959233	0.899403	-0.11759	-0.257759	0.214913	0.697339	0.196972	0.527039	0.185926	0.776812
24.9437	25.075	25.2535	24.826	25.2123	21.3988	25.3279	21.1897	23.3136	25.3625	24.9103	22.0345	22.7237	22.6717	23.5644	22.8691	22.2171	22.4865	25.4495	22.4902	22.3822	24.2742	25.1377	23.5962		+		WT_19_WT_0	3	3	3	18.7	18.7	18.7	27.281	0	23.262	7207500000	9	12	0.352609	0.6684	-0.761812	-0.796917	1.60937	0.0469282	-1.69615	-2.64358	0.297918	0.646835
25.2466	25.6601	25.8215	25.7433	26.005	25.59	25.996	25.5211	25.6904	25.6241	25.4939	26.0085	25.7215	25.2812	25.3348	24.9994	25.4266	25.3062	24.892	24.8311	24.9303	24.5653	25.4868	25.4632			+	WT_38_WT_0	4	4	4	33.2	33.2	33.2	21.815	0	72.065	13092000000	14	45	0.12119	0.881379	0.0445477	0.318712	1.39429	0.0692018	-0.332815	-2.35439	2.27564	0.0264733
23.2343	22.1956	23.7523	23.5336	21.3916	23.7662	21.5052	23.4164	23.4701	21.6002	24.0629	23.1065	23.4395	22.4936	23.46	23.4242	23.6412	22.6358	21.1577	23.5449	23.4423	23.8659	24.277	21.1961					5	5	5	35	35	35	28.562	0	43.152	3359900000	14	25	0.0737798	0.923705	-0.118725	-0.202269	0.182789	0.740187	0.203446	0.458401	0.0330846	0.963251
26.4555	26.1389	26.1508	26.074	26.2063	26.4325	26.1885	26.3418	26.2303	25.4692	26.5637	26.6603	25.7997	25.9794	26.427	26.513	26.7278	25.9577	26.2362	26.2307	26.1197	26.0104	26.1212	26.4632					5	5	5	77.9	77.9	77.9	10.438	0	154.9	30667000000	6	94	0.00129494	0.998565	-0.000705083	-0.00382578	0.0185625	0.97927	-0.00888824	-0.053794	0.204255	0.753456
23.049	23.2613	23.467	23.6461	23.5807	23.5153	23.8047	23.5957	23.4328	24.2792	23.5095	22.2109	23.9786	24.5298	23.8763	22.7637	22.5201	24.0154	23.927	23.6649	23.5998	22.8924	23.7716	23.6677					2	2	2	7.4	7.4	7.4	33.441	0	24.043	4013300000	16	46	0.0638402	0.931794	0.052228	0.176668	0.239977	0.672062	0.194086	0.578889	0.448874	0.494953
25.1302	24.8514	25.3895	25.4432	25.2615	25.1434	25.3837	24.7582	24.8796	21.6579	25.6985	25.0263	25.3051	25.3416	25.177	21.499	23.2271	25.2151	24.8055	25.1686	24.6077	23.563	25.5278	25.1747					4	4	4	22.1	22.1	22.1	36.407	0	98.441	9110400000	16	45	0.497499	0.55169	-0.635848	-1.05086	0.707263	0.265675	-0.909051	-1.38484	0.679652	0.323979
23.2197	22.8372	23.621	23.0298	23.1466	23.6758	22.8658	23.7467	24.2189	24.15	23.7381	22.4646	23.2726	23.1975	23.9293	24.5588	24.8335	23.1339	23.9768	23.7558	24.4507	24.3382	23.0652	23.7174					8	8	8	35.5	35.5	35.5	36.07	0	56.098	6649200000	17	49	0.387845	0.639991	0.27565	0.861002	0.926693	0.173761	0.565905	1.70826	1.55305	0.0753067
25.2002	24.9007	24.6649	24.5799	24.8052	24.673	23.7962	25.6719	25.7338	24.2274	23.1029	23.8949	24.0283	23.7728	24.4741	25.0696	24.8821	23.8822	23.8334	24.4566	25.4836	26.2087	23.8279	24.7239					9	9	9	49.7	49.7	49.7	21.643	0	65.358	10232000000	13	95	0.406656	0.628	-0.399443	-0.894544	1.05294	0.132178	-0.452425	-1.88682	0.0432018	0.94693
27.1279	26.9717	26.3896	26.6569	26.6157	26.4465	26.4755	26.8407	27.1155	26.7275	26.5892	27.0011	27.184	26.9061	26.5601	26.6404	26.822	26.8538	26.6922	26.5238	26.3966	26.1946	26.4819	26.5145					7	7	7	52.2	52.2	52.2	25.202	0	35.581	25481000000	9	61	0.241133	0.775204	0.0902096	0.581246	0.380262	0.50744	0.12634	0.847352	0.928246	0.210169
30.9934	31.1845	31.3881	31.5506	31.5141	31.3475	31.7155	31.3265	31.2363	31.9482	32.1003	31.7302	31.9385	32.1667	31.5803	31.5556	31.4953	31.8156	31.8709	31.6542	31.7404	31.6587	31.927	31.6902		+	+	WT_19_WT_0;WT_38_WT_0	66	66	66	87.9	87.9	87.9	61.356	0	323.31	4963900000000	24	3722	1.22785	0.202089	0.346457	2.12844	1.9675	0.0257606	0.428961	3.12527	2.84959	0.0123692
26.2513	26.6112	26.6225	26.2348	26.2959	26.3818	26.3583	25.6805	25.6971	26.669	26.1684	26.7548	26.106	26.5587	26.3464	26.0568	25.9761	26.5843	26.4714	26.3516	25.9555	26.426	26.4035	26.0893					4	4	4	38.3	38.3	38.3	10.606	0	158.73	36688000000	4	105	0.398832	0.633073	-0.178213	-0.880647	0.462466	0.437063	-0.128201	-0.991612	0.493558	0.456247
25.0936	25.0741	25.1605	25.4172	25.1013	25.1834	25.2425	25.4318	25.033	25.5395	26.2144	25.2078	25.0459	25.2932	25.2653	25.3094	25.2086	25.211	25.3186	25.204	25.2529	24.9723	25.3473	25.202					8	8	8	65.7	65.7	65.7	24.721	0	135.49	20992000000	13	134	0.807946	0.379522	0.273158	1.53573	0.341856	0.545524	0.0505568	0.777012	0.246085	0.70738
24.2245	24.1385	23.9402	23.972	23.8862	24.0411	23.3317	24.8038	24.8639	23.2676	23.8861	23.1575	24.6967	22.8437	23.9849	24.0974	24.0791	23.63	23.9663	23.2259	23.9856	24.3355	23.855	23.8283					4	4	4	28.5	28.5	28.5	25.621	0	76.68	5907800000	11	48	0.184633	0.818988	-0.148662	-0.462413	0.232965	0.67717	-0.145127	-0.564524	0.508364	0.445936
27.4749	26.9657	26.9028	27.0905	27.1469	27.3184	26.9364	27.5766	27.7806	26.8303	26.2397	26.9178	26.6344	27.2126	27.6267	27.6973	27.6723	26.9817	26.9898	27.4358	27.6308	27.6062	26.8163	27.3734					10	10	10	47	47	47	14.911	0	297.43	78720000000	9	218	0.166644	0.837897	-0.102974	-0.422887	0.341109	0.545469	0.154325	0.775623	0.455331	0.489105
26.1124	26.1656	26.1709	26.4465	26.3924	25.9944	25.9442	25.0419	25.2387	26.0725	25.2061	25.413	25.9269	24.5889	25.6107	25.5352	25.1988	24.9969	25.3788	25.2676	24.9906	24.5545	24.9074	25.0834	+	+	+	WT_19_WT_0;WT_38_WT_0;WT_9_WT_0	4	4	4	39.9	39.9	39.9	17.347	0	57.882	14392000000	9	85	2.52818	0.0265143	-0.727654	-3.89946	2.83533	0.00680645	-0.904147	-4.34231	5.19196	0.0015
29.1212	28.9101	29.3376	29.0862	28.8672	29.2115	28.924	28.5708	28.8443	29.5071	29.4276	29.0239	29.1911	28.7837	28.8299	28.7652	28.7437	28.9826	28.9214	28.6711	28.5911	28.5832	29.0029	28.8925			+	WT_38_WT_0	7	7	3	36	36	13.4	19.059	0	323.31	201000000000	6	219	0.0892295	0.905443	-0.0393677	-0.2412	1.15614	0.10958	-0.206309	-2.03004	1.86376	0.0468598
27.653	27.6644	27.7799	27.7509	27.787	27.8054	28.0323	27.6967	27.8146	28.2633	28.1984	28.3384	28.4401	27.8803	27.9119	27.7025	27.7058	27.8616	28.1433	28.0459	27.6664	27.4613	28.2532	28.0893					11	11	11	49.7	49.7	49.7	18.592	0	323.31	83596000000	11	242	1.82019	0.0936454	0.317192	2.92658	0.818612	0.214123	0.176927	1.55145	0.835378	0.24372
28.4434	28.4166	28.3702	28.3297	28.413	28.4677	28.3375	28.7587	28.935	28.5999	28.5963	28.6342	28.5093	28.5659	28.6595	28.5245	28.7371	28.4073	28.4605	28.536	29.1123	28.7792	28.5448	28.5925		+		WT_19_WT_0	30	30	30	70.6	70.6	70.6	55.073	0	323.31	318820000000	21	642	1.75597	0.10248	0.23682	2.84029	1.94608	0.0264662	0.160481	3.09629	1.59609	0.0712085
26.1766	26.1654	26.257	25.9092	26.0545	25.994	26.1623	25.8461	26.0091	26.451	26.6628	26.3133	26.2497	26.0477	26.1157	25.9198	25.822	26.1085	26.1945	26.1521	25.8691	26.0054	26.1387	26.0913					13	13	13	63.2	63.2	63.2	46.29	0	323.31	53670000000	18	169	0.536849	0.533208	0.147966	1.11604	0.249409	0.661506	-0.0488968	-0.598046	0.0906225	0.884685
24.5142	24.5871	24.6985	24.662	24.3752	20.9366	24.6959	22.5916	24.2894	24.377	25.021	24.1493	24.9498	24.5077	23.1845	24.1774	24.3808	24.6907	24.6629	24.3442	22.0156	24.6728	24.8537	22.0664					4	4	4	14.6	14.6	14.6	49.358	0	45.442	7150400000	21	19	0.122874	0.879712	0.225114	0.322693	0.219892	0.691533	0.352903	0.537451	0.0869402	0.89087
25.3723	25.3793	25.3577	25.3385	25.3529	25.161	25.633	25.0336	24.9773	25.2364	25.9201	25.0655	25.6915	25.0836	25.0836	25.3608	25.2435	25.3564	25.5896	25.4034	25.1543	25.015	25.4898	25.4359					13	13	13	22.2	22.2	22.2	96.747	0	323.31	40774000000	47	233	0.0351644	0.964973	-0.0159674	-0.100127	0.0891787	0.875099	-0.0237433	-0.241073	0.081225	0.896605
23.3533	22.299	23.6443	23.422	23.3242	22.7348	23.181	23.4835	23.2155	23.6138	23.7465	23.0183	23.3998	22.0709	22.0719	23.2918	23.239	23.177	23.2338	23.2371	21.7679	22.9688	23.0927	23.4221					5	5	5	11.3	11.3	11.3	57.305	0	17.006	3056600000	29	25	0.492656	0.553602	0.246837	1.04274	0.339993	0.546084	-0.254538	-0.773547	0.225053	0.730078
24.5165	24.4791	24.7727	24.7265	24.6342	24.7711	25.0183	24.6479	24.8057	25.4445	25.6353	25.0382	25.0725	24.856	24.8968	24.8772	24.8408	25.0721	25.3062	24.9971	25.0031	25.3266	25.5061	25.0149		+	+	WT_19_WT_0;WT_38_WT_0	12	12	12	20.3	20.3	20.3	131.75	0	207.07	18677000000	62	89	1.69858	0.11105	0.448289	2.76325	2.72263	0.0086	0.285876	4.17792	3.44017	0.0052381
24.5753	24.8046	24.7125	24.6145	24.4593	24.5293	24.6305	24.169	24.2588	24.6439	24.5862	24.0983	24.6372	21.642	23.9234	24.4287	24.1013	24.3539	24.8537	24.5493	24.2721	24.0581	24.8128	24.4357					6	6	6	15.1	15.1	15.1	54.581	0	61.177	8869500000	28	59	1.07141	0.253082	-0.218141	-1.91261	0.910862	0.17962	-0.768154	-1.68555	0.39533	0.545208
24.6373	24.7887	24.6376	24.6242	24.7731	24.7009	24.8681	25.0014	24.4994	25.0692	25.2088	24.896	24.8965	24.9052	24.7074	24.8076	24.448	24.6259	24.8985	24.7198	24.4589	24.4807	24.8119	24.8747					7	7	4	21.3	21.3	12.3	75.719	0	88.364	14065000000	40	75	1.30422	0.179708	0.230174	2.23247	0.197087	0.718833	0.0380923	0.489271	0.0584479	0.924595
25.4976	25.9618	25.9996	25.9445	26.1522	26.0467	26.3207	26.1702	25.9288	26.5385	26.4949	26.2081	26.0915	26.4638	26.4228	26.0848	26.2039	26.2988	26.0506	26.2633	26.1349	26.4477	26.4192	26.3116		+	+	WT_19_WT_0;WT_38_WT_0	7	7	7	31.4	31.4	31.4	30.797	0	101.04	43704000000	15	178	1.5984	0.130247	0.343138	2.62885	1.78427	0.034343	0.327207	2.87829	1.87955	0.0474706
25.3633	24.8864	24.9968	24.6608	24.7796	25.1005	25.3228	25.6516	25.4978	22.0745	22.2587	24.7634	23.5711	21.7679	25.0367	24.5658	24.7995	25.1339	22.5551	22.0208	24.9753	24.7543	23.2774	24.2824					4	4	4	56.9	56.9	56.9	7.7296	0	60.638	5928600000	4	30	0.485831	0.557514	-0.703074	-1.03126	0.799325	0.222137	-0.818713	-1.523	1.58413	0.0718339
28.0724	28.3847	27.7342	27.9585	27.9468	28.0355	28.5031	27.9513	28.034	28.418	28.3942	28.42	28.5544	28.7492	28.283	28.3094	27.7312	28.3621	28.129	28.0532	27.7504	28.0441	28.1374	28.2377					17	17	17	30.7	30.7	30.7	83.152	0	115.37	126790000000	36	92	1.17653	0.216515	0.264756	2.05809	1.04672	0.134225	0.30956	1.87813	0.126844	0.840184
28.2112	28.4336	28.6478	28.8814	28.8854	28.6648	29.1213	28.7486	28.6004	29.4882	29.6705	29.1576	29.1697	29.7024	28.8681	28.7309	28.8117	29.1592	29.2626	28.9373	28.7231	28.9033	29.2752	28.959					4	4	4	79.2	79.2	79.2	8.1905	0	323.31	126580000000	3	93	1.54858	0.136912	0.510421	2.562	1.50368	0.0561805	0.452986	2.50169	1.72786	0.0572308
27.1053	27.3141	27.4063	27.3763	27.3834	27.5748	27.2573	27.2087	27.33	27.5833	27.331	27.6741	26.7167	27.5888	27.3624	27.2746	27.1296	26.8826	27.173	27.1026	27.2165	26.7582	27.3596	27.3344					11	11	11	45	45	45	42.663	0	323.31	131240000000	15	245	0.147065	0.851475	0.0373363	0.378811	0.709658	0.264164	-0.200953	-1.38849	1.03715	0.175761
27.1089	27.0074	26.73	26.4196	26.5264	26.4796	26.407	26.2828	26.171	26.5782	26.3006	26.1202	26.1034	25.9755	26.1509	26.3192	26.0755	26.1827	26.1315	26.2735	25.8521	27.2189	26.2022	26.2205		+		WT_19_WT_0	9	9	9	36.8	36.8	36.8	18.841	0	59.07	41049000000	10	110	1.8387	0.0907626	-0.402027	-2.95148	2.96809	0.00546154	-0.577444	-4.53907	0.96608	0.197293
25.3828	25.755	25.5548	25.4686	25.7521	25.3391	25.3663	25.1726	25.2508	25.3446	25.9956	25.2567	25.4705	25.3198	25.1406	25.1404	24.9328	25.2796	25.563	25.2609	25.2775	25.0554	25.6806	25.2499		+		WT_19_WT_0	10	10	10	22.9	22.9	22.9	91.465	0	191.48	24216000000	35	123	0.471928	0.565199	-0.144282	-1.00773	1.96037	0.026023	-0.328099	-3.11561	0.871887	0.230126
24.91	24.6017	24.965	24.9426	25.1413	25.1241	25.0161	24.5747	24.6315	25.219	24.9895	25.1143	24.9133	25.1559	24.6267	24.7278	24.5859	25.0743	24.8411	24.7466	24.4201	23.6967	24.8348	24.9554					6	6	6	45.5	45.5	45.5	22.799	0	147.19	11157000000	12	70	0.0630207	0.932768	-0.0232782	-0.174537	0.353049	0.53406	-0.100104	-0.797728	0.959549	0.199501
27.6283	27.8588	28.0284	27.9615	27.9455	27.7737	28.036	27.5393	27.5871	28.2296	28.2654	28.0967	28.4651	27.9923	27.8396	27.6807	27.9798	28.0771	28.4481	27.9199	27.6143	27.6833	28.418	27.9424					34	34	34	71.2	71.2	71.2	48.057	0	323.31	774300000000	25	1072	0.275537	0.739618	0.0929674	0.650179	0.546625	0.363703	0.139732	1.13203	0.398442	0.544656
26.4885	26.6316	26.7593	26.6249	26.6823	26.4273	26.613	26.3386	26.6968	26.8324	26.738	26.5269	26.5002	26.456	26.1932	26.1317	26.2088	26.456	26.5317	26.4835	26.3621	26.111	26.4749	26.4091		+		WT_19_WT_0	17	17	17	43.9	43.9	43.9	56.253	0	323.31	40908000000	20	143	0.0935424	0.903385	0.0219936	0.25189	2.11732	0.0197217	-0.278019	-3.32884	1.57284	0.0736632
21.8304	23.8161	21.221	22.5605	23.1242	24.0669	23.9888	22.2352	21.5534	22.0417	22.7619	22.8003	24.0802	21.8378	22.2503	22.6663	24.142	22.5776	21.8406	22.2572	24.0075	22.3551	24.1689	23.9044					2	2	2	14.6	14.6	14.6	29.333	0	23.317	2679700000	11	19	0.139636	0.86047	-0.206304	-0.361782	0.0963983	0.865325	0.155847	0.258927	0.207365	0.751944
22.3276	23.9957	23.7912	23.8499	23.2811	23.8909	23.9346	22.5526	22.4798	24.6107	22.6088	21.8923	24.2511	23.4106	22.5311	23.7095	21.977	21.9516	24.5438	24.0757	23.7292	22.4562	24.0928	24.3254					2	2	2	7.2	7.2	7.2	37.493	0	6.623	2583900000	15	18	0.485087	0.557846	-0.509573	-1.03001	0.571581	0.345475	-0.550902	-1.17249	0.392719	0.546842
23.5099	23.5374	23.7261	23.6014	23.438	23.3013	23.1296	22.3547	22.9552	23.1904	23.6493	23.0513	23.1515	22.2202	22.7853	22.8745	22.9981	23.318	22.7206	22.93	22.7324	22.2858	22.9616	23.0366		+	+	WT_19_WT_0;WT_38_WT_0	1	1	1	5.7	5.7	5.7	31.953	0	11.315	2059600000	8	10	1.55069	0.137466	-0.463925	-2.56483	2.44386	0.0114254	-0.627747	-3.78056	3.81375	0.00309677
24.0988	23.6569	23.1857	23.3732	23.467	23.8545	23.1794	22.2644	22.8615	22.7518	23.9275	23.2525	22.7019	22.2564	23.5692	23.3286	23.0535	22.5911	22.991	23.441	23.1173	22.0023	23.713	21.8435		+		WT_19_WT_0	4	4	4	16.1	16.1	16.1	58.264	0	48.517	2732700000	21	21	1.22751	0.201587	-0.566484	-2.12797	1.76014	0.0361266	-0.689234	-2.84588	1.29319	0.115889
26.0174	26.1427	26.2322	26.2977	26.2951	26.133	26.2794	25.9404	25.9743	26.4861	26.5235	26.5605	26.3644	26.329	26.1584	26.1344	26.0666	26.4315	26.3863	26.1718	25.7717	26.0338	26.5093	26.0013					10	10	10	53.5	53.5	53.5	25.397	0	294.65	38250000000	13	152	0.399276	0.633991	0.107669	0.881438	0.363787	0.523375	0.0610294	0.817431	0.131153	0.835182
24.1023	24.0328	24.5222	24.1163	24.2828	24.5787	24.6194	24.0598	24.4827	24.706	24.1608	24.8077	24.1084	24.3708	24.419	24.2382	24.221	24.5413	21.4341	24.1917	23.5793	22.5978	24.1457	22.9768					2	2	2	25.9	25.9	25.9	12.992	0.00060606	5.7622	5007600000	7	18	0.645518	0.463174	0.200214	1.28967	0.150011	0.786978	0.0439278	0.385518	1.53354	0.076671
25.336	25.4047	25.7378	25.3776	25.8143	25.0423	25.6181	25.3212	25.0692	25.3472	25.9612	25.0592	25.6424	25.2339	25.379	25.3373	25.4211	25.5198	25.8534	25.5678	25.1623	25.3711	25.9139	25.7982					9	9	9	34.4	34.4	34.4	57.809	0	66.363	12828000000	28	55	0.116398	0.886115	-0.0560837	-0.307333	0.0848106	0.881065	-0.0298494	-0.230168	0.435692	0.508281
23.3439	23.6445	23.4447	23.9799	23.8771	23.89	23.2504	25.1771	24.9283	24.3029	24.049	22.937	23.4219	24.0341	24.129	24.0036	24.9487	23.71	23.7653	23.9378	25.0561	25.4569	23.4151	24.0822					5	5	5	35.2	35.2	35.2	17.52	0	142.43	5351000000	8	40	0.51762	0.538116	0.410772	1.08436	0.758098	0.238479	0.344527	1.46163	0.938166	0.206664
27.3867	27.2934	27.2405	27.0091	27.0995	27.1539	27.2592	26.9695	27.0348	27.339	27.2501	27.7584	27.2377	27.1674	27.3324	27.1936	27.0195	27.1606	27.134	27.0769	26.6153	26.4156	26.9095	26.8039			+	WT_38_WT_0	9	9	9	36.2	36.2	36.2	31.201	0	176.17	77292000000	10	183	0.23159	0.782879	0.0712926	0.561695	0.0619792	0.910661	-0.0120153	-0.171824	1.84541	0.0475636
22.8111	22.6979	23.5737	23.7477	23.773	23.0612	24.0653	23.745	23.4004	24.6263	23.8395	23.7807	24.2102	24.966	23.8922	24.0283	23.8494	24.5458	23.9219	23.8646	23.4189	23.5897	24.0695	23.6407		+		WT_19_WT_0	3	3	3	69.5	69.5	69.5	9.2335	0	15.96	5092200000	5	42	1.46365	0.150715	0.63209	2.44786	2.36913	0.0129424	0.97121	3.67602	1.24808	0.123588
24.7194	21.8701	24.8207	24.5859	24.6669	24.5278	24.7154	23.8007	23.9989	24.7796	24.6996	24.3966	24.4683	24.0947	24.2927	24.1458	24.2071	24.4728	24.3769	24.2108	23.7552	24.1435	24.4422	24.2931					4	4	4	11.8	11.8	11.8	60.019	0	38.244	7985500000	25	61	0.157479	0.841047	0.200006	0.402397	0.062488	0.910709	0.0817569	0.17315	0.00365952	0.996447
27.9119	27.9365	28.0484	27.7832	27.6539	28.0614	27.771	27.8403	27.4908	27.8531	28.1704	27.6961	27.7528	27.7695	27.5797	27.6784	27.4507	28.0578	27.7278	27.4716	27.8923	27.8004	28.026	27.8467					20	20	20	68.7	68.7	68.7	42.71	0	323.31	287990000000	18	604	0.386208	0.641779	-0.0956237	-0.858061	0.95217	0.164128	-0.184405	-1.74465	0.499152	0.451301
29.8788	30.2112	30.2843	30.2014	30.4893	30.4121	30.813	30.584	30.495	30.6962	30.7772	30.8388	30.7345	30.387	30.5884	30.4925	30.4451	30.3642	30.5416	30.5384	30.2245	29.7767	30.2101	30.4395	+			WT_9_WT_0	15	15	15	43.7	43.7	43.7	48.041	0	323.31	506350000000	23	453	2.87604	0.0153455	0.454507	4.40229	1.47548	0.0594286	0.25578	2.46377	0.108225	0.862028
26.8887	26.9814	27.0074	26.6237	26.9546	26.9567	27.8024	27.5794	27.4801	27.4054	26.8051	27.6434	27.0275	26.7951	27.7058	27.3858	27.1566	27.1515	27.2078	27.3936	26.7956	26.5568	27.198	26.9515	+			WT_9_WT_0	18	18	18	35.4	35.4	35.4	64.432	0	323.31	143500000000	31	562	2.32141	0.0337634	0.550553	3.60966	1.24567	0.0931901	0.301658	2.15278	0.370837	0.567099
22.6367	22.8003	22.3729	22.885	22.3812	22.8778	24.3483	23.9891	22.9069	23.8806	23.942	24.0155	24.3765	24.055	23.9196	23.8639	23.5523	23.9045	23.9021	23.9791	23.6816	23.459	23.8894	23.2071	+	+	+	WT_19_WT_0;WT_38_WT_0;WT_9_WT_0	12	12	12	48.3	48.3	48.3	26.652	0	247.78	9694600000	16	66	3.49806	0.0108571	1.1881	5.36306	5.29943	0	1.28633	8.80855	4.20079	0.00211765
26.8348	26.8195	27.3522	26.97	26.9861	27.1568	27.743	27.8395	28.0208	27.4508	27.4142	27.7002	27.8508	26.8038	27.3964	27.6904	27.3266	27.267	27.2938	27.6733	27.8892	27.0579	27.3859	27.5876	+		+	WT_38_WT_0;WT_9_WT_0	34	34	34	40.3	40.3	40.3	107.58	0	323.31	165610000000	40	450	3.49786	0.0103636	0.674848	5.36274	1.25472	0.0915167	0.369271	2.16513	1.98258	0.0409609
28.1008	28.0753	28.1249	28.1412	28.1382	28.2544	28.7865	28.6169	28.5426	28.9092	28.4457	29.0286	28.6724	28.8544	28.7132	28.5369	28.4889	28.479	28.5638	28.682	28.474	27.8937	28.2567	28.4468	+	+		WT_19_WT_0;WT_9_WT_0	25	25	25	65.6	65.6	65.6	42.631	0	323.31	271790000000	21	729	3.9472	0.0116	0.582442	6.11835	4.62916	0.00117647	0.484978	7.38756	1.21874	0.130135
28.1832	27.6274	27.0561	27.4443	27.5385	27.6647	28.609	28.1974	28.2445	27.6219	26.4375	27.8661	27.7242	28.0568	28.4408	28.3975	28.0456	28.2379	26.8687	28.2893	28.0275	27.3853	27.008	28.0661		+		WT_19_WT_0	19	19	19	49	49	49	41.458	0	323.31	165860000000	19	408	0.304736	0.70715	0.243696	0.706931	1.91905	0.0271709	0.564782	3.05978	0.0264016	0.96907
26.6061	26.8049	26.5348	26.5435	26.6487	26.7889	27.4119	27.4719	27.7411	27.1232	26.2731	27.2451	26.7971	26.8287	27.6444	27.4032	27.1891	27.0581	26.1246	27.2077	26.9935	26.5183	25.9868	26.7905		+		WT_19_WT_0	18	18	18	47.2	47.2	47.2	29.83	0	323.31	113750000000	13	597	1.59622	0.130011	0.556554	2.62593	2.22902	0.0163192	0.498938	3.48197	0.0930435	0.881963
32.7576	32.6009	32.766	32.7201	32.7486	32.5319	32.2558	32.3878	32.4022	32.4971	32.6884	32.0776	32.5286	32.1297	32.1241	32.2669	32.3829	32.2634	32.5136	32.3156	32.3722	32.2731	32.4281	32.5162		+	+	WT_19_WT_0;WT_38_WT_0	73	73	73	76.8	76.8	76.8	86.58	0	323.31	7345500000000	41	5321	2.04378	0.0592667	-0.302685	-3.22868	3.5348	0.00171429	-0.404929	-5.42273	3.24272	0.00675
26.5973	26.7533	27.0609	26.9713	26.7648	26.6022	26.7182	26.4159	26.2743	26.4467	26.3138	26.5551	27.0117	26.0734	26.544	26.6378	26.6054	26.4438	26.7915	26.5174	26.8363	26.3376	26.6214	26.6738					20	20	20	44.4	44.4	44.4	65.829	0	323.31	72727000000	24	271	2.096	0.0533097	-0.337625	-3.29975	0.873809	0.19239	-0.238923	-1.63206	0.784129	0.269186
28.1985	28.2463	28.3278	28.3313	28.3295	28.2821	28.4369	27.8425	27.8808	28.582	28.6291	28.1842	28.2983	28.0416	27.9623	27.9654	27.9733	28.189	28.384	28.1185	27.7037	27.9134	28.4696	28.1052		+		WT_19_WT_0	14	14	14	41.5	41.5	41.5	40.103	0	320.05	148230000000	17	160	0.0677906	0.927624	-0.026653	-0.186896	2.22566	0.0164673	-0.21425	-3.47734	0.739078	0.290462
27.0677	26.9284	26.8136	26.6274	26.6157	26.1813	26.835	26.0336	26.0015	26.7169	27.0402	26.1056	26.5853	26.6757	26.3627	26.2852	26.2459	26.4523	27.0794	26.2006	26.4387	26.4446	27.2169	26.9713					4	4	4	15	15	15	40.993	0	17.513	20454000000	15	68	0.529316	0.537639	-0.250247	-1.10367	1.04621	0.13433	-0.271159	-1.87741	0.0323608	0.963891
24.015	23.4377	21.9445	22.4097	21.7547	23.8619	23.8038	21.9129	22.8281	23.0304	20.9055	22.4739	22.2859	22.0433	22.5403	22.4021	22.5222	22.6706	22.0672	22.677	22.4843	22.9253	23.2612	22.5536					4	4	4	24.5	24.5	24.5	22.289	0	12.35	2123600000	8	11	0.309659	0.70452	-0.411489	-0.716353	0.581256	0.339661	-0.493189	-1.18804	0.227853	0.728645
23.8899	23.841	24.5703	25.0149	24.1075	23.8754	23.8732	24.4728	25.2345	24.2973	23.8861	24.0559	24.4004	23.9782	23.7378	23.5593	24.3042	23.8275	24.3651	23.9693	24.7071	24.6104	24.1278	23.9782					5	5	5	9.3	9.3	9.3	71.66	0	20.883	6755300000	36	33	0.114809	0.885183	0.0868289	0.303542	0.497576	0.405813	-0.248599	-1.05099	0.124469	0.841688
23.7908	24.336	24.1879	24.4063	24.1063	23.9552	24.3147	23.7744	23.5228	24.078	24.396	24.0085	24.8876	24.0469	24.0574	23.886	24.2245	24.405	24.718	24.4026	24.2045	24.0355	24.0952	24.221					5	5	5	27.3	27.3	27.3	36.573	0	76.67	6197400000	18	38	0.300603	0.713414	-0.114675	-0.69899	0.297765	0.598754	0.120806	0.69352	0.511151	0.444
24.5127	24.5556	22.153	24.6377	24.6864	24.276	24.6308	23.9832	24.1446	24.7853	24.804	24.7108	24.6792	24.2954	22.5984	24.2357	23.8979	24.447	24.4507	24.3496	22.8806	21.9606	24.745	24.292					3	3	3	18.7	18.7	18.7	27.145	0	15.312	7540500000	14	39	0.395495	0.635753	0.37291	0.874696	0.0811963	0.885502	-0.111273	-0.221084	0.246509	0.707142
24.5993	24.7704	24.9565	25.0703	22.6277	22.7688	25.6515	24.8122	24.8995	25.4296	21.4126	25.4892	25.1199	25.047	25.1487	25.084	25.0826	25.4426	25.4669	25.3451	24.7146	24.9124	25.8068	25.4483					4	4	4	30.5	30.5	30.5	31.836	0	40.542	8984800000	16	42	0.252727	0.766739	0.483599	0.604742	1.28788	0.085583	1.02195	2.21027	1.40074	0.0966441
28.6814	28.5203	28.5637	28.3783	28.6169	28.4743	28.175	28.0493	28.4855	28.3595	28.4994	28.19	28.1221	28.1219	28.284	28.2846	28.3008	28.2504	28.3434	28.2682	28.0795	28.0217	28.3866	28.3075		+	+	WT_19_WT_0;WT_38_WT_0	18	18	18	41.4	41.4	41.4	39.419	0	285.87	273000000000	22	426	1.7549	0.101789	-0.24603	-2.83884	3.66325	0.00117073	-0.311868	-5.6342	2.64824	0.0145581
25.5254	25.8856	26.114	26.0284	26.1348	25.9445	26.2816	25.2144	25.3846	26.5861	26.2817	25.9342	26.5721	26.5196	25.3731	25.7216	26.2221	25.942	25.8807	25.4211	25.2504	25.1987	25.9704	25.6052					16	16	16	32.5	32.5	32.5	49.44	0	205.62	45851000000	23	220	0.0118453	0.993588	0.00831985	0.0345818	0.232627	0.676791	0.119646	0.563828	1.42779	0.0928837
24.7052	24.3926	24.5801	24.7151	24.7175	24.8353	24.6707	25.3651	25.3206	24.84	24.7871	24.8258	24.5277	24.721	25.1977	24.7318	24.9134	24.5939	25.0827	24.646	25.0738	24.4613	24.5588	24.8818					7	7	7	34.2	34.2	34.2	38.072	0	98.139	13650000000	19	116	1.33926	0.171132	0.310583	2.27998	0.497223	0.405768	0.123296	1.0504	0.471055	0.47456
27.9923	28.0454	28.2366	28.2099	28.3125	28.183	28.3657	28.2719	28.1297	28.7656	28.9172	28.315	28.3272	28.6345	28.2963	28.2319	28.2496	28.3934	28.6765	28.406	28.5002	28.413	28.6137	28.4589			+	WT_38_WT_0	36	36	36	83.4	83.4	83.4	51.573	0	323.31	384840000000	23	1140	1.27818	0.185779	0.297551	2.19707	1.47089	0.0597366	0.192188	2.4576	3.39279	0.005
27.9665	28.1357	28.1691	28.0204	27.1786	27.0392	28.0786	27.7539	27.9117	28.0096	28.1429	27.7862	28.0774	27.9094	27.1002	27.9566	27.3146	28.0326	28.1022	27.9936	27.8792	27.8728	28.2018	28.0437					31	31	31	56.7	56.7	56.7	58.834	0	323.31	189630000000	30	615	0.412646	0.621329	0.195545	0.905134	0.0257767	0.967194	-0.0198027	-0.0741233	0.614113	0.369471
24.3504	24.7987	24.6938	24.775	24.8539	24.7245	24.9	24.5419	24.694	25.0784	24.9843	25.3877	24.884	25.298	25.0969	24.7957	24.7414	25.0584	25.102	25.0144	24.4697	24.6081	24.996	24.9488					3	3	3	40.6	40.6	40.6	16.999	0	131.22	9171100000	7	35	0.874631	0.351422	0.23166	1.63325	1.48421	0.0583762	0.279687	2.47552	0.610046	0.370899
25.6514	25.7569	25.4774	25.4028	25.6115	25.4574	26.2017	25.5631	25.5642	26.0408	26.1109	25.8385	25.8475	25.409	25.6576	25.4245	25.3015	25.7292	25.7383	25.6208	25.0758	25.1948	25.7929	25.6228					10	10	10	35.5	35.5	35.5	38.031	0	194.36	32028000000	15	175	1.57327	0.13347	0.326942	2.59514	0.00642591	0.995056	0.00195122	0.0188742	0.151547	0.811424
23.6598	23.8756	24.1329	23.8625	23.823	24.0099	23.7154	23.7978	24.0966	24.2229	23.3948	24.1138	23.7519	24.2329	24.1606	23.9645	23.8621	23.6524	24.014	23.9943	23.9093	23.1056	23.7359	24.1246					11	11	11	17.4	17.4	17.4	129	0	95.505	9064600000	62	54	0.00887251	0.995189	-0.00373459	-0.0259888	0.147847	0.789753	0.0434472	0.380594	0.194893	0.764482
22.2988	21.8332	23.6456	24.0533	21.4356	23.7471	24.0752	21.1718	23.5075	22.2742	24.983	23.8558	24.0301	23.7403	21.9401	24.197	24.0491	22.5281	24.6198	21.1128	24.3321	22.5851	24.1963	23.8428					4	4	4	43.5	43.5	43.5	22.172	0	85.342	3866200000	8	34	0.280438	0.732697	0.475631	0.659814	0.44954	0.447273	0.578492	0.969438	0.386159	0.552794
24.0226	21.722	23.8683	23.6757	23.804	24.009	23.5406	24.7267	24.985	23.8828	25.105	22.768	23.4561	24.1079	23.8319	24.5843	24.2516	24.518	23.8636	24.0294	24.1231	21.2598	24.4619	23.7965					4	4	4	13.6	13.6	13.6	43.615	0	22.071	4001400000	15	27	0.615201	0.47172	0.651081	1.24208	0.790441	0.224177	0.608045	1.50984	0.0426666	0.946162
24.3322	24.4685	24.5196	24.0411	24.2553	24.0268	24.4279	23.7791	22.3351	24.6042	24.9679	24.3759	24.4294	21.0916	22.09	24.1893	24.2052	24.3954	24.5126	24.2776	24.0086	24.1606	24.7627	23.8943					7	7	7	29.1	29.1	29.1	44.404	0	33.049	7618400000	16	34	0.197268	0.808629	-0.192244	-0.489658	0.764379	0.236227	-0.873743	-1.47103	0.0098017	0.988898
31.0917	31.3398	31.363	31.2402	31.2406	31.2281	31.472	30.6189	30.6794	31.6852	31.1302	31.5676	31.3758	31.8882	30.9538	30.7541	30.7832	31.6037	31.4094	31.5589	30.6831	30.5643	31.4028	31.4825					55	55	55	85.1	85.1	85.1	47.82	0	323.31	4009200000000	26	2807	0.115033	0.885419	-0.058341	-0.304076	0.0437583	0.932933	-0.0241083	-0.123507	0.141262	0.821762
26.6337	26.7821	26.8711	26.9498	26.8527	27.1691	27.3598	27.3042	27.1782	27.4848	26.9731	27.6538	27.3994	27.9716	27.3739	27.1969	26.9502	27.1514	27.282	27.1972	27.3843	26.9055	26.8182	27.2523	+	+		WT_19_WT_0;WT_9_WT_0	3	3	3	32.5	32.5	32.5	21.958	0	323.01	43851000000	7	112	2.39263	0.030186	0.449219	3.70882	1.7968	0.0338421	0.464165	2.89514	1.31266	0.110903
28.3809	28.4903	28.5248	28.6542	28.5356	28.5069	28.3516	28.4942	28.7088	28.1211	28.6439	28.4782	28.6829	28.4931	28.4674	28.5201	28.3293	28.4667	28.6291	28.4213	28.7407	28.5708	28.5004	28.6703					28	28	28	74.3	74.3	74.3	46.345	0	323.31	272640000000	26	725	0.214437	0.792203	-0.0491686	-0.526041	0.146866	0.791306	-0.0222232	-0.378357	0.609342	0.37063
27.4315	27.5441	27.6553	27.7983	27.5996	27.7483	27.616	27.6884	27.8878	27.4808	27.4682	27.4914	27.8452	28.129	27.8818	27.4762	27.5643	27.8014	27.8284	27.4109	27.5025	27.316	27.3567	27.4147					48	48	48	64.3	64.3	64.3	87.739	0	323.31	253780000000	40	1026	0.104331	0.891601	-0.0240898	-0.278308	0.709983	0.264262	0.153479	1.38898	0.911554	0.215912
30.4212	30.7092	30.8293	30.682	30.7123	30.7218	30.8195	30.5719	30.6221	31.1817	30.3888	31.1921	30.7178	31.2228	30.9029	30.7069	30.6431	30.9403	30.8128	30.786	30.5175	30.8151	30.833	30.6453					11	11	11	85.6	85.6	85.6	9.1833	0	323.31	1715200000000	4	1016	0.35204	0.668642	0.11673	0.795868	0.919709	0.17625	0.176326	1.69825	0.318401	0.624532
27.4296	27.3304	27.4044	27.2531	27.2744	27.537	27.2711	27.3986	27.4851	27.4265	26.8418	27.5332	27.1634	27.5216	27.5991	27.4436	27.4386	27.3242	27.3218	27.5004	27.5349	27.5946	27.3294	27.3774					41	41	41	62.7	62.7	62.7	69.732	0	323.31	296700000000	42	883	0.158508	0.841711	-0.0454321	-0.404709	0.235791	0.675827	0.0435813	0.570326	0.536487	0.425249
26.4696	26.4776	26.6491	26.5841	26.4451	26.504	26.2629	26.4735	26.7222	26.6857	26.8762	26.2969	26.3975	26.1805	26.2987	26.3521	26.1837	26.3231	26.7331	26.3566	26.2819	26.0779	26.5398	26.4612		+		WT_19_WT_0	13	13	13	41.9	41.9	41.9	59.26	0	323.31	89331000000	31	213	0.111253	0.884994	0.0313012	0.295023	3.12791	0.00386207	-0.232315	-4.78076	0.565239	0.402998
25.561	25.2389	25.6837	25.8785	25.0567	25.5252	25.7727	25.2481	25.2881	25.7522	21.6504	24.9699	25.9711	21.3274	24.9126	25.2479	25.1347	25.0112	25.3941	24.9828	25.3681	25.2578	22.8422	24.8125					5	5	5	14.7	14.7	14.7	54.287	0	18.524	10337000000	21	40	0.52259	0.537891	-0.710423	-1.09258	0.6536	0.293876	-0.889843	-1.30225	0.932742	0.208117
25.6711	25.7187	25.5731	25.6058	25.6888	22.3395	25.8211	24.8568	24.7967	25.9958	25.8062	25.4841	25.706	25.274	24.9675	25.2359	24.9157	25.4748	25.8146	25.1896	24.9898	25.0574	25.9809	25.3377					7	7	7	30.8	30.8	30.8	32.298	0	33.887	13830000000	12	62	0.255156	0.766478	0.360619	0.609631	0.108236	0.849743	0.162829	0.28776	0.207707	0.751837
24.9864	25.2926	25.0938	25.1257	25.0208	25.2947	25.042	24.6534	24.8292	25.526	26.1383	25.2851	25.0867	25.0579	25.191	24.8031	24.9538	25.1471	25.2615	25.0404	24.5046	25.0523	25.1696	24.984					3	3	3	83.8	83.8	83.8	7.3091	0	177.81	13483000000	4	70	0.196109	0.809458	0.110016	0.487175	0.595562	0.330919	-0.0957381	-1.21091	0.533189	0.428579
25.6351	25.2859	25.4453	25.4244	25.4757	25.7569	25.3631	25.8851	25.8675	25.7454	25.2602	25.9002	25.4018	25.8542	25.8526	25.5661	25.663	25.5483	25.6327	25.6577	25.7752	25.8055	25.3531	25.8156					5	5	5	38	38	38	22.289	0	323.31	16962000000	10	81	0.610085	0.475026	0.166381	1.23398	0.740406	0.248042	0.143774	1.43505	0.933311	0.208111
26.7941	26.461	26.7419	26.7345	26.681	26.897	26.733	27.075	27.1822	26.9919	26.3901	27.0631	26.6074	26.9444	27.2814	27.0878	27.167	26.7853	26.6387	26.922	26.9585	26.5063	26.7295	26.748					6	6	6	36.5	36.5	36.5	23.974	0	98.382	36861000000	13	156	0.716982	0.42135	0.187623	1.39962	1.2793	0.087129	0.26063	2.1986	0.135415	0.830683
24.5876	24.2826	24.453	24.1257	24.3164	24.2058	24.3871	24.897	24.5137	24.225	25.1547	24.1697	23.9455	24.4765	24.5599	24.5777	24.595	24.7445	23.9505	24.2723	25.0464	25.1889	24.1225	24.3265					5	5	5	26.8	26.8	26.8	42.114	0	63.556	7752500000	25	65	0.665392	0.449002	0.229354	1.32055	0.568972	0.347377	0.154676	1.16828	0.307539	0.637469
25.1685	25.0914	25.0499	24.8175	24.751	24.7137	24.8102	24.6963	24.7717	25.3819	25.2885	24.5522	25.6724	25.2727	24.6877	24.316	24.8034	25.4048	24.7531	24.8822	25.1954	24.729	24.9377	24.767					5	5	5	28.6	28.6	28.6	25.148	0	92.21	8592200000	14	33	0.0336076	0.966329	-0.015227	-0.0958492	0.167176	0.761994	0.0941604	0.424068	0.207163	0.751695
25.4782	25.4755	25.2533	25.4184	25.322	25.7469	25.4769	26.2376	26.0158	25.5565	25.9101	25.7371	25.0462	25.1312	25.7571	25.8518	25.7622	25.2676	24.9315	25.4458	25.3303	25.6255	25.4568	25.5791					8	8	8	57.4	57.4	57.4	21.491	0	323.31	24739000000	11	128	1.6744	0.116687	0.373255	2.73081	0.0441802	0.932592	0.0202847	0.124645	0.173813	0.789439
25.0288	25.2003	25.4414	25.4957	25.5585	25.2385	25.6009	25.0373	25.0355	25.8094	26.0188	25.2172	25.4572	25.4106	25.209	25.1759	25.1949	25.4679	25.5856	25.3061	25.4507	24.8526	25.5708	25.4838					9	9	9	24.7	24.7	24.7	40.181	0	78.392	19502000000	24	84	0.282654	0.733951	0.126001	0.664155	0.0274146	0.965131	-0.00794252	-0.0786963	0.130893	0.834979
26.8356	26.8464	27.1394	26.8407	27.0275	26.9616	27.2521	26.4981	26.8658	27.3087	27.419	27.3806	27.1353	26.7972	27.0165	26.8214	26.9467	26.9963	27.1708	26.9805	26.4543	26.3606	27.2606	26.8446					8	8	8	83	83	83	10.117	0	95.856	49065000000	8	132	0.551219	0.521969	0.178864	1.13951	0.0509912	0.925154	0.0103728	0.142885	0.253479	0.699913
26.397	26.4562	26.3119	26.357	26.5065	26.3944	26.6701	26.971	26.8071	26.3386	26.0573	26.4891	26.3934	26.9989	26.9124	26.8921	26.997	26.881	26.8836	26.9808	26.9768	27.0481	26.8299	26.747		+	+	WT_19_WT_0;WT_38_WT_0	17	17	17	66.7	66.7	66.7	29.668	0	323.31	112120000000	13	371	0.525814	0.53805	0.151706	1.0979	2.97638	0.00520388	0.441977	4.55147	5.57766	0.001
27.8788	27.7971	27.8441	28.0591	27.9542	27.7278	27.7879	27.9095	27.8995	27.3475	28.1345	27.2783	27.9683	27.0237	27.2278	27.5211	26.9572	27.3664	27.8957	27.4095	28.027	26.4873	27.5829	27.5382		+		WT_19_WT_0	15	15	15	46.1	46.1	46.1	49.224	0	323.31	103390000000	18	292	0.482564	0.558379	-0.150646	-1.02575	2.13672	0.0190837	-0.532742	-3.35535	0.924002	0.211466
23.969	24.0195	23.6157	23.9373	24.5788	23.9555	24.6415	25.7824	25.025	23.3366	24.7557	24.3865	24.5856	23.5975	24.8458	25.0889	24.5687	23.7255	24.6861	24.7257	24.9933	24.2028	24.0812	24.1187					3	3	3	10	10	10	49.017	0	24.929	4365500000	17	38	1.00793	0.279279	0.641964	1.82365	0.716476	0.261314	0.389354	1.39885	1.32234	0.109782
23.02	21.9792	22.0264	23.5165	21.3838	22.5596	24.3534	21.7871	22.3418	25.4232	24.117	23.2753	24.1368	24.3449	23.3649	24.0441	23.9346	22.8571	22.7857	24.1432	23.8032	24.0959	24.1652	22.4657		+		WT_19_WT_0	1	1	1	13.8	13.8	13.8	10.511	0.0037695	2.157	3925100000	4	15	0.981294	0.292232	1.13536	1.78602	2.24271	0.0158667	1.36615	3.50082	1.60027	0.0711886
28.2338	28.1839	28.3965	28.6281	28.4862	28.3709	27.6564	28.3997	28.4664	26.9847	27.8813	28.6244	28.6816	27.946	28.0891	27.8264	28.1937	27.3963	28.2225	28.0932	28.4813	27.765	28.5574	28.6821					12	12	12	30.8	30.8	30.8	46.992	0	323.31	120450000000	20	218	0.752508	0.406613	-0.381098	-1.45325	1.0922	0.122244	-0.361061	-1.94155	0.220275	0.735716
22.8461	22.305	22.2231	23.6297	22.9144	23.1288	22.9299	22.8233	23.1221	22.6746	23.4955	23.1634	22.8575	23.0459	23.4734	21.7285	22.9891	22.9765	22.9311	23.2116	21.8421	23.0043	22.3796	22.2621					2	2	2	12.6	12.6	12.6	27.8	0	9.3708	1674500000	13	19	0.348987	0.669576	0.193636	0.790231	0.00421356	0.996686	0.00398795	0.0124071	0.342222	0.598154
24.134	23.6889	23.8214	23.9237	23.8303	24.0515	24.7617	24.8226	24.638	24.1204	23.3965	24.655	25.0736	24.7551	25.127	25.2003	25.7121	25.0863	24.5835	24.6771	24.5829	24.765	23.7695	24.0921		+		WT_19_WT_0	10	10	10	40.6	40.6	40.6	46.427	0	109.79	12143000000	19	56	1.20169	0.208679	0.490732	2.09264	5.25836	0	1.25076	8.71589	1.8026	0.0502051
23.4002	23.4275	23.5304	23.2485	23.2197	23.3453	23.9234	24.5168	24.0384	23.9398	23.7231	23.9353	24.2757	24.2104	24.88	24.915	24.943	24.3113	23.5024	23.6423	23.7507	24.0381	23.2901	23.5407	+	+		WT_19_WT_0;WT_9_WT_0	11	11	11	23.9	23.9	23.9	76.804	0	20.113	8504700000	35	44	3.56075	0.01325	0.650874	5.46509	4.93895	0.000571429	1.22731	8.02085	1.37824	0.100676
24.2016	23.8087	23.9342	23.8226	23.825	24.2504	23.8172	23.7887	23.6466	24.0453	24.1406	23.7071	24.1179	23.442	23.6203	23.5239	23.4312	23.5157	23.693	23.5862	23.6858	21.843	23.672	24.2773		+		WT_19_WT_0	3	3	3	22.2	22.2	22.2	24.897	0	133.91	4059900000	12	40	0.477632	0.562316	-0.116162	-1.01741	1.67425	0.0429048	-0.365247	-2.73061	0.766341	0.279652
24.5627	24.2509	24.4298	24.1741	24.7626	24.393	25.395	24.3786	24.0974	24.5142	24.5279	25.3381	24.3955	22.9468	24.8385	24.5859	24.3487	22.9989	22.0631	24.7738	23.6977	22.3005	24.8215	24.0805					5	5	5	17.5	17.5	17.5	43.788	0	27.052	8076900000	23	48	0.584698	0.492211	0.279701	1.19356	0.57198	0.345823	-0.4098	-1.17313	0.868597	0.230369
24.8832	25.3614	24.8532	24.7348	25.0834	24.9554	25.3025	24.6417	24.6219	24.9526	25.165	25.1714	24.5375	24.6146	24.9467	24.934	24.6343	24.9967	25.3317	25.197	24.6376	24.5849	25.25	24.9208					9	9	9	30	30	30	56.836	0	158.49	21646000000	31	111	0.00623573	0.997453	-0.00271829	-0.0183196	0.884026	0.189337	-0.201275	-1.64685	0.018255	0.97968
24.5975	24.2758	24.0938	24.2975	24.0912	24.2599	23.7903	24.7822	24.8873	21.4882	22.9975	23.9018	23.7883	24.282	24.7762	24.7923	24.7574	24.0582	23.6889	24.4928	24.6043	24.9309	23.8155	24.3086					3	3	3	26.1	26.1	26.1	22.956	0	134.9	8360300000	6	63	0.591149	0.486106	-0.628075	-1.20387	0.316954	0.57446	0.139754	0.730242	0.065076	0.915472
24.8571	24.9162	25.1205	24.9402	25.1792	24.9729	25.0285	24.5234	24.7406	25.3205	24.974	24.8527	24.8342	24.7086	24.6366	24.8423	24.5271	24.742	24.9964	24.8661	24.4118	24.5814	25.0266	24.782		+		WT_19_WT_0	5	5	5	21.4	21.4	21.4	28.251	0	14.89	12828000000	15	64	0.325542	0.691167	-0.0910536	-0.746481	2.58666	0.009425	-0.282538	-3.98255	1.12575	0.151789
24.5529	24.866	24.7052	24.5248	24.6868	24.5315	24.8113	23.341	23.5111	24.7549	24.7297	24.4626	24.4998	23.6481	24.2033	23.9208	23.9801	24.4837	24.4087	23.9913	23.473	23.9408	24.4709	23.6328		+	+	WT_19_WT_0;WT_38_WT_0	5	5	5	29.6	29.6	29.6	26.001	0	26.65	6582000000	15	45	0.688843	0.435735	-0.376103	-1.35668	2.26465	0.0154927	-0.521901	-3.53109	2.46745	0.0201538
23.8018	23.2481	23.1866	23.2013	22.0734	22.1427	23.1319	22.472	22.0037	23.1093	22.5072	23.1727	23.0897	22.8307	22.2369	21.785	23.2669	22.8124	23.1291	22.1623	22.1644	22.1952	23.3202	21.4187					6	6	6	22.5	22.5	22.5	42.203	0	19.092	2382300000	19	16	0.257104	0.763608	-0.209519	-0.613541	0.329706	0.558316	-0.272071	-0.754314	0.686544	0.320427
24.0825	24.4659	24.0587	23.1246	23.8618	23.7898	22.6015	23.2559	24.0357	23.7332	24.3425	22.8361	23.7177	22.0166	24.1212	23.8584	23.4506	23.8087	23.9848	22.5408	23.5213	23.6227	23.7413	21.8511					3	3	3	14	14	14	38.431	0	22.79	3892100000	20	36	0.643623	0.461818	-0.429727	-1.28671	0.539724	0.368865	-0.401681	-1.12075	0.98128	0.191593
25.8038	25.7568	25.6974	25.2314	25.2309	25.6567	25.4183	25.0041	25.4271	25.2244	25.0757	25.2874	25.1236	24.9022	25.1519	25.2868	25.3041	25.0662	25.2722	25.1624	25.3247	24.9445	25.5266	25.4686		+		WT_19_WT_0	6	6	6	19.1	19.1	19.1	32.605	0	35.095	22611000000	16	94	1.51602	0.141412	-0.323337	-2.51827	2.20283	0.0170138	-0.423692	-3.44595	1.15868	0.144052
21.8489	23.4913	23.5737	23.2717	22.0464	23.5633	22.8508	22.5576	23.6402	23.1038	22.9302	23.2727	21.6859	23.3979	23.4291	23.6646	23.2829	21.1715	22.046	23.3998	23.4758	23.2821	21.866	23.1251					2	2	2	15.8	15.8	15.8	19.067	0	19.12	1616800000	9	27	0.0965646	0.899408	0.0933361	0.259336	0.137895	0.805173	-0.193893	-0.357765	0.0841274	0.895473
25.7133	25.7835	25.9352	25.7717	25.8735	25.7361	25.8181	25.5731	25.7422	26.0569	25.45	25.9843	25.7598	26.0285	26.0506	25.6951	25.8938	25.9079	25.9089	25.8533	25.6596	25.3641	25.7811	25.801					12	12	12	29.7	29.7	29.7	62.443	0	176.22	61085000000	26	293	0.117347	0.886169	-0.0314112	-0.309592	0.646317	0.298546	0.0870994	1.29091	0.380316	0.55708
24.2323	24.49	24.6868	25.0375	24.9949	24.7967	24.9107	24.7093	24.6172	25.2602	25.4551	24.7701	24.3772	24.7048	24.8473	24.8206	24.8144	25.0045	24.9629	25.0352	24.9886	24.6673	25.2126	25.0526					5	5	5	21.9	21.9	21.9	43.455	0	94.366	10353000000	12	69	0.676106	0.444791	0.247378	1.33709	0.139509	0.802335	0.0550861	0.361488	1.08252	0.163237
23.9606	23.9203	23.8318	23.5651	23.2277	23.827	24.3826	24.9594	24.4923	24.462	23.4995	23.4058	24.4761	24.5506	24.1364	23.7889	24.3047	24.185	24.3104	24.3333	24.1009	25.1315	22.6352	23.5666		+		WT_19_WT_0	3	3	3	32	32	32	14.249	0	18.552	3849300000	6	25	0.946789	0.309953	0.478195	1.73698	2.06072	0.0213004	0.518195	3.25172	0.355997	0.581162
21.4746	22.1951	22.3821	21.488	22.6496	22.192	22.76	22.9191	22.8897	21.5161	22.3369	22.8733	21.5098	21.9285	23.2155	22.1914	22.6652	23.8006	22.6251	23.1086	22.7449	22.6399	22.4089	22.0681					3	3	3	14.6	14.6	14.6	34.874	0.00057307	3.8889	1883200000	16	7	0.870505	0.351722	0.485597	1.62726	NaN	1	0	NaN	1.28966	0.116101
26.967	27.1042	27.085	27.183	27.0194	26.9423	27.0147	26.6691	26.5016	27.2267	27.0971	26.901	26.943	27.2311	26.8175	26.6472	26.5838	26.8199	26.9297	26.6585	26.553	26.1442	27.0049	26.6925			+	WT_38_WT_0	7	7	7	63	63	63	19.204	0	323.31	53044000000	12	152	0.630734	0.46483	-0.148425	-1.26653	1.18376	0.104429	-0.209726	-2.06802	1.84442	0.0474932
23.9908	24.2356	24.2154	24.3538	24.2762	24.3874	23.9645	23.8195	24.6799	24.5548	23.7947	24.3419	24.7818	23.8838	24.1057	23.9105	24.9944	23.9186	23.8846	24.0532	23.8606	22.6821	24.3456	24.14					10	10	10	15.5	15.5	15.5	90.936	0	93.022	7981400000	37	64	0.114552	0.884315	-0.0506643	-0.302928	0.0380073	0.943949	0.0225836	0.107905	0.908034	0.216753
28.9975	29.1987	29.1739	28.9536	29.0199	28.864	28.8774	28.3641	28.44	29.1797	28.914	28.9603	28.8342	28.585	28.6131	28.4788	28.3271	28.6649	28.5319	28.5347	27.9868	28.6126	28.7912	28.4421		+	+	WT_19_WT_0;WT_38_WT_0	7	7	7	81.7	81.7	81.7	12.033	0	323.31	196070000000	7	327	0.954388	0.305939	-0.245392	-1.74781	3.35958	0.00266667	-0.45076	-5.14129	2.94899	0.0114483
25.9059	25.7744	25.9562	26.063	25.9121	25.5943	25.609	25.7289	25.8519	25.2521	26.0819	25.3421	25.4004	24.8207	25.7753	25.8069	25.9581	25.1406	25.408	25.7206	25.5427	25.2477	25.1211	25.3316			+	WT_38_WT_0	12	12	12	11.3	11.3	11.3	147.85	0	35.649	18920000000	76	89	0.81922	0.375684	-0.223344	-1.55234	1.13059	0.114647	-0.383969	-1.99477	2.8081	0.0124
30.5425	30.9043	30.8825	31.1046	31.1159	31.1781	31.2774	31.1957	31.1829	31.6119	31.7437	31.4251	31.2053	32.0656	31.2921	31.4337	31.2962	31.5445	31.468	31.2528	31.501	31.2333	31.3014	31.2137	+	+	+	WT_19_WT_0;WT_38_WT_0;WT_9_WT_0	12	12	12	54.9	54.9	54.9	13.862	0	323.31	1041600000000	7	712	2.13604	0.0481441	0.451455	3.35442	2.04906	0.0218852	0.51825	3.23586	2.1989	0.0287887
25.4036	24.8561	25.2942	24.9648	22.2018	25.5299	24.7217	25.878	26.0065	24.5198	23.895	24.7321	24.6337	24.1952	25.4925	25.2435	25.5563	22.2839	24.1591	24.4795	25.3995	24.849	24.4989	24.5715					2	2	2	18.7	18.7	18.7	23.436	0	13.598	5961100000	8	36	0.160416	0.841282	0.250416	0.408991	0.0712764	0.898607	-0.140876	-0.195863	0.0315965	0.96368
26.5375	26.726	26.8182	26.7124	26.7889	26.9086	26.6992	26.6132	26.8098	26.9004	26.7099	27.0151	26.7827	26.7146	27.0428	26.9467	26.8362	26.7129	26.9943	27.0779	26.8271	26.366	26.9407	26.8573					7	7	7	29	29	29	36.158	0	323.31	90173000000	14	282	0.220724	0.788643	0.0426388	0.539185	0.60058	0.327222	0.0907049	1.2189	0.371331	0.566842
25.387	25.6198	25.3007	25.5755	25.3497	25.4835	25.4865	25.5241	25.3781	25.6442	25.7083	25.5962	25.6923	25.3692	25.6297	25.5787	25.5343	25.5795	25.7187	25.6167	25.6184	25.091	25.5282	25.8756					7	7	7	27.7	27.7	27.7	44.361	0	323.31	14888000000	19	76	0.753044	0.406773	0.103532	1.45405	0.863061	0.196531	0.111249	1.61645	0.476803	0.469341
25.6185	25.2791	25.2368	22.3712	24.9334	25.1241	25.0326	24.4488	24.9437	24.8279	23.3338	25.0677	24.6776	24.3931	25.0162	24.8666	24.8975	24.4543	24.8531	24.6597	22.8182	23.7064	24.5376	24.8726					3	3	3	13.7	13.7	13.7	23.642	0	9.052	8209900000	10	31	0.101696	0.895173	-0.151424	-0.271897	0.0301813	0.958774	-0.042971	-0.0863861	0.398365	0.544177
27.8656	27.7959	28.1024	27.9039	27.8876	27.8241	28.0233	27.398	27.5683	27.966	28.2774	27.6445	27.7984	27.7303	27.589	27.5527	27.548	27.7826	27.6602	27.5681	27.4117	27.5385	27.9893	27.902		+		WT_19_WT_0	22	22	22	38.3	38.3	38.3	75.678	0	323.31	128420000000	40	441	0.245605	0.771518	-0.083669	-0.590343	2.26683	0.0155686	-0.229768	-3.53411	1.2448	0.123819
25.7223	25.9358	25.98	25.9691	26.0665	25.8574	25.9387	25.8644	25.6688	26.1848	26.3811	25.8788	26.0493	26.0571	25.625	26.0942	25.725	26.2364	26.1391	25.8647	25.6059	25.4918	26.3413	25.9237					14	14	14	48.6	48.6	48.6	38.381	0	323.31	52745000000	20	221	0.230542	0.781922	0.0642481	0.559535	0.154114	0.781739	0.0426362	0.394811	0.0720631	0.907398
25.0668	25.1174	25.1229	24.8688	24.8651	25.7866	25.5445	25.3622	25.6393	24.7791	26.1493	24.9971	25.7188	25.5363	25.6662	25.6236	25.4384	25.6111	25.455	25.4761	25.5416	25.6627	25.3867	25.309		+		WT_19_WT_0	9	9	9	52.8	52.8	52.8	24.283	0	122.24	22892000000	10	77	0.545767	0.52546	0.273963	1.13063	2.02335	0.023004	0.461153	3.20094	1.33259	0.107948
22.0651	22.396	24.9144	25.0156	24.8601	24.4415	25.4087	24.9794	25.0528	25.8676	26.0167	25.1497	25.7073	25.5575	25.4252	25.4192	25.2093	25.7971	26.0341	25.6311	25.5323	25.1415	25.8657	25.6341		+	+	WT_19_WT_0;WT_38_WT_0	7	7	7	41.5	41.5	41.5	21.337	0	123.89	13872000000	8	60	1.52284	0.13933	1.46368	2.52744	1.73775	0.0381988	1.57048	2.81581	1.87031	0.0478647
24.4716	24.5696	23.9735	24.1524	24.1406	24.0561	23.5014	24.5177	24.7935	24.0266	23.5801	23.6048	23.8606	23.6489	23.8879	24.3517	24.2618	23.5966	24.182	24.0121	24.6994	25.3918	24.135	24.0081					3	3	3	5.5	5.5	5.5	53.001	0	15.349	7967100000	14	31	0.421657	0.613062	-0.22327	-0.920984	1.01182	0.143636	-0.29272	-1.82913	0.316146	0.626696
28.6459	28.9111	29.0941	29.0687	29.0226	29.127	29.1385	28.8676	28.7469	29.4482	29.4781	29.3692	29.36	29.4431	29.064	29.0414	29.0825	29.2012	29.4713	29.2694	29.1413	29.1336	29.618	29.2094			+	WT_38_WT_0	45	45	45	46.1	46.1	46.1	113.64	0	323.31	661330000000	36	1232	0.679022	0.443535	0.196555	1.34159	1.27634	0.0874611	0.220477	2.19458	1.89946	0.04548
24.1652	23.4433	24.2434	23.9992	23.9354	24.0527	23.3019	23.4952	24.223	23.7071	22.7787	23.5418	23.5914	23.4173	23.7896	23.7925	23.7213	23.2867	23.6948	23.5029	24.1181	23.1328	23.3243	23.649		+		WT_19_WT_0	5	5	5	16.8	16.8	16.8	36.998	0	28.862	6990300000	18	60	1.18015	0.216157	-0.46526	-2.06308	1.5774	0.0491828	-0.373406	-2.60068	1.3041	0.113463
26.8571	26.8477	26.9919	26.6975	26.5138	27.158	26.8064	27.5458	27.172	26.452	25.8731	27.1499	26.7888	27.6405	27.581	27.5409	27.6347	27.4968	26.8995	27.3785	27.5149	27.6614	26.7214	26.8531		+		WT_19_WT_0	5	5	5	41.6	41.6	41.6	19.679	0	82.08	31971000000	6	105	0.0146673	0.990011	-0.0111364	-0.0426871	2.40298	0.0123209	0.602778	3.72329	0.966915	0.197463
28.8916	29.6017	29.4859	29.8158	29.3741	30.0242	29.6699	30.0235	30.0602	30.2328	29.1722	30.6384	30.188	30.817	30.2843	30.0231	30.3064	30.4612	29.8693	30.0093	29.8106	30.4229	29.8323	30.1269		+		WT_19_WT_0	4	4	4	61.8	61.8	61.8	6.23	0	323.31	547770000000	3	235	0.902222	0.336614	0.433956	1.67311	2.72965	0.00849275	0.814455	4.1881	1.55918	0.0746936
25.7159	26.4384	26.4206	26.3327	26.3438	26.115	26.5138	26.0954	25.9328	26.2122	26.943	26.265	26.7679	27.0945	26.1444	26.0928	26.4132	26.8754	26.613	26.3426	26.1049	26.8107	26.8029	26.2226					12	12	12	58.9	58.9	58.9	33.478	0	323.31	58309000000	12	225	0.220234	0.788228	0.0992851	0.538164	0.900023	0.182972	0.336953	1.66995	0.801398	0.260345
26.4444	26.7052	26.885	26.9013	26.8722	26.7447	27.149	26.658	26.4527	27.3229	27.3707	27.0305	27.249	27.3213	26.7693	26.6618	26.6885	27.0953	27.0854	26.7823	26.5626	26.5591	27.0432	26.8533					9	9	9	36.7	36.7	36.7	32.769	0	323.31	85335000000	12	252	0.738454	0.413525	0.238532	1.43211	0.766563	0.235589	0.205396	1.47429	0.191044	0.770908
29.0026	29.396	29.4595	29.3937	29.3609	29.228	29.6102	29.1382	28.799	29.4332	29.9826	29.2374	29.2614	29.5701	29.0746	29.1084	29.0823	29.3981	29.3358	29.0271	29.1401	29.4303	29.5453	29.0747					14	14	14	68	68	68	25.682	0	323.31	406500000000	9	418	0.127217	0.875231	0.060009	0.332911	0.220283	0.691452	-0.0576321	-0.538266	0.173195	0.788497
30.0267	30.192	30.3531	30.7124	30.6278	30.5552	31.027	30.4551	30.3363	31.3275	31.02	31.0026	31.3615	31.5234	30.6165	30.663	30.5102	30.9109	31.1143	30.7309	30.718	29.7087	30.7788	30.8849					5	5	5	39.7	39.7	39.7	8.7015	0	295.44	455050000000	3	237	1.40131	0.166177	0.450198	2.36386	1.54275	0.0522902	0.519722	2.55417	0.514658	0.441468
26.6987	27.0056	27.1288	27.065	26.8927	27.0399	26.9146	26.9436	26.9401	27.1612	27.5532	26.9378	26.8443	26.9449	26.8213	26.8361	26.8447	26.981	26.9876	26.6974	26.8351	26.8077	26.8367	26.9301					15	15	15	72.6	72.6	72.6	42.978	0	323.31	116650000000	16	447	0.385416	0.641569	0.103279	0.856638	0.68551	0.278463	-0.0930653	-1.35156	0.869706	0.230467
24.0556	22.266	24.2888	21.6848	24.0713	24.2852	21.2669	24.1134	24.1625	24.5906	22.6342	24.3158	24.1879	23.6238	24.3188	24.3437	24.1981	24.4162	24.3467	24.4046	24.4686	24.1465	24.5028	24.3456					5	5	5	19.1	19.1	19.1	34.18	0	38.623	6636100000	20	47	0.0356617	0.965928	0.0719484	0.101491	0.798533	0.222109	0.739468	1.52183	1.10155	0.15805
24.6909	24.9121	25.0027	24.9436	25.0852	24.7473	24.9447	24.3108	24.6655	25.1284	24.9265	25.0093	24.5349	24.7514	24.7129	24.7337	24.356	24.7055	24.9838	24.6632	24.2711	24.3494	24.8528	24.5717		+		WT_19_WT_0	4	4	4	33.8	33.8	33.8	23.441	0	15.637	7661200000	15	46	0.195843	0.809262	-0.0661306	-0.486606	1.8623	0.0301463	-0.264612	-2.98326	1.26783	0.120275
24.5447	21.8507	24.7537	24.6859	22.8488	24.6359	22.1248	21.9534	24.143	23.1602	24.7364	22.7853	21.633	24.5845	24.4024	24.8651	22.6297	21.4315	23.248	21.9986	24.5969	22.433	23.6792	24.9161					5	5	5	18.1	18.1	18.1	28.556	0	73.611	4963100000	11	16	0.519951	0.537035	-0.736084	-1.08822	0.342109	0.545772	-0.628924	-0.777483	0.245897	0.707024
22.7327	22.1274	23.1774	21.916	21.3413	21.4399	23.1926	22.7481	22.7634	23.6263	24.1374	21.0286	23.2221	22.7356	22.8894	23.2469	23.1493	23.2845	23.1806	23.2676	22.7419	23.0491	23.6737	23.2807		+	+	WT_19_WT_0;WT_38_WT_0	3	3	3	5.2	5.2	5.2	91.203	0	26.69	2793700000	50	24	0.79031	0.386104	0.7936	1.50964	1.97156	0.0256744	0.965509	3.13075	2.14281	0.03176
25.2411	25.1443	25.1953	24.7948	24.9421	24.6827	25.4073	24.9069	25.0347	25.133	25.0847	25.1467	24.8639	25.0367	25.2035	25.2356	25.1126	25.1626	25.162	25.0368	24.5401	24.1487	25.3149	24.8617					9	9	9	28.9	28.9	28.9	52.538	0	52.105	16416000000	25	76	0.484148	0.556901	0.118839	1.02842	0.432635	0.462341	0.102437	0.940165	0.343519	0.596628
25.7829	25.3349	25.8141	25.8242	26.0535	26.0125	26.8876	26.4136	26.2368	27.0766	26.5474	26.7796	26.4532	26.4506	26.6487	26.5539	26.2755	26.517	26.4413	26.4787	25.6102	25.3679	26.2917	26.3472	+	+		WT_19_WT_0;WT_9_WT_0	11	11	11	48.9	48.9	48.9	29.322	0	323.31	58502000000	17	174	3.37437	0.0137391	0.853278	5.16474	3.789	0.000941176	0.679505	5.8457	0.64948	0.344099
26.9048	26.765	26.4005	26.4583	26.9859	26.9031	27.8905	27.6221	27.5561	27.8866	27.7019	28.1537	27.5651	27.8168	27.9729	27.7664	27.5426	27.6739	27.2539	27.4761	26.8491	26.6374	27.1579	27.1413	+	+		WT_19_WT_0;WT_9_WT_0	20	20	20	85.9	85.9	85.9	20.669	0	323.31	132370000000	11	368	4.86361	0.0064	1.06556	7.86329	4.98834	0.000666667	0.986676	8.12545	1.28315	0.1174
25.4708	25.5213	25.7081	25.5823	25.5651	25.5065	26.079	25.4421	25.5642	25.9282	26.1894	26.0155	25.9627	25.5899	25.7171	25.7424	25.5779	25.733	25.9285	25.85	25.4777	25.2028	25.9265	25.8248					20	20	20	42.1	42.1	42.1	71.029	0	258.95	72857000000	39	302	1.46692	0.151523	0.310729	2.45226	1.45744	0.0611127	0.161492	2.4395	0.549544	0.414448
24.3221	21.4907	24.5927	24.7164	24.5025	21.8223	24.5832	23.6452	23.6443	24.8109	25.0429	24.005	24.3102	22.2184	23.9536	23.8979	23.9901	23.7812	24.4634	23.9975	24.5159	23.278	24.6464	24.3989					3	3	3	7	7	7	73.367	0	32.909	5043100000	22	34	0.517593	0.537423	0.714099	1.08432	0.062169	0.910945	0.117441	0.172319	0.465093	0.480485
26.059	25.8501	25.9171	25.9244	25.9467	25.9646	26.22	25.5067	25.7432	26.2783	26.3279	25.99	26.1896	25.9111	25.8787	26.1141	25.6556	26.2011	26.0788	26.0855	25.9604	25.5506	26.1539	25.8546					7	7	7	38.7	38.7	38.7	20.343	0	316.74	33491000000	9	130	0.197695	0.809366	0.0673599	0.490573	0.212632	0.699517	0.0480347	0.522249	0.0131914	0.984259
25.7659	25.7046	25.5946	25.3931	25.4378	25.6766	24.5312	25.7236	25.8496	24.8818	25.1391	25.1631	25.2831	24.4484	25.1992	24.8797	25.0703	24.6036	24.552	24.8263	25.693	24.7396	24.5745	25.3723		+	+	WT_19_WT_0;WT_38_WT_0	9	9	9	22.8	22.8	22.8	58.936	0	300.49	19811000000	25	116	0.981919	0.292571	-0.380702	-1.7869	2.9824	0.00536	-0.681369	-4.5605	2.00502	0.0395227
24.643	24.8127	25.073	25.1108	24.9316	24.8033	25.0568	24.18	24.3591	25.0465	25.4157	24.765	25.2763	24.1996	24.543	22.9171	21.6001	24.3246	25.0123	24.2613	24.6648	23.0286	24.8763	24.2992					13	13	13	28.1	28.1	28.1	71.704	0	206.11	10643000000	25	63	0.179466	0.822322	-0.0918741	-0.451152	1.12596	0.115547	-1.08561	-1.98836	0.981157	0.19126
26.0178	26.0657	26.0624	26.017	25.9038	25.8352	25.8537	25.4556	25.5685	25.9175	26.1016	25.9304	26.1278	25.7813	25.7186	25.8177	25.7314	25.7565	25.8817	25.7269	25.7519	25.298	25.7115	25.7717			+	WT_38_WT_0	15	15	15	28	28	28	81.01	0	306.44	51247000000	39	219	0.908024	0.3342	-0.179107	-1.68147	1.27815	0.0871308	-0.161435	-2.19704	2.05003	0.0365988
26.2917	26.0953	25.6237	25.8717	25.8618	25.8849	25.6045	25.9212	26.1098	25.836	26.4831	25.6762	25.7028	24.9465	25.9193	25.8435	25.5301	25.4902	25.865	25.5133	25.693	26.0385	25.4296	25.8431					11	11	11	37.8	37.8	37.8	36.36	0	110.27	30604000000	20	116	0.000610552	0.998977	0.000290871	0.00180523	1.24093	0.0937295	-0.366088	-2.14631	0.830212	0.246326
26.3385	26.3389	26.5843	26.2435	26.5848	26.4191	27.3343	27.1249	26.9082	27.2331	27.2287	27.2602	27.1484	26.5209	26.8743	26.8508	26.5863	26.8471	27.1239	27.0741	26.4377	26.2435	27.2317	26.9972	+	+		WT_19_WT_0;WT_9_WT_0	44	44	44	42.2	42.2	42.2	181.37	0	323.31	167820000000	86	689	5.42881	0.0106667	0.763369	9.10562	2.28522	0.015204	0.38646	3.55952	1.474	0.0846145
27.4192	27.4343	27.6169	27.1329	27.4357	27.3495	27.5577	27.2613	27.2883	27.0779	27.5563	27.1299	27.7135	27.0157	27.2676	27.0214	27.3294	27.4143	27.4026	27.3954	26.9158	26.6897	27.5077	27.4106					21	21	21	34.2	34.2	34.2	98.241	0	323.31	98764000000	45	312	0.362877	0.658776	-0.0861979	-0.815769	0.374234	0.513326	-0.104459	-0.836447	0.57642	0.393389
27.1538	27.1871	27.3089	27.2338	27.1556	27.1158	26.9518	26.6488	26.6129	27.0446	27.2689	27.0944	26.859	26.8618	26.6838	26.4854	26.7928	26.9198	26.8291	26.629	26.7411	26.3533	27.1553	26.9269		+	+	WT_19_WT_0;WT_38_WT_0	36	36	36	65	65	65	74.958	0	323.31	136730000000	38	542	1.38145	0.169285	-0.255597	-2.33705	3.86855	0.000774194	-0.425406	-5.98186	2.35846	0.0234286
28.5654	28.6748	28.8775	28.8192	28.7899	28.7069	28.636	28.5877	28.7016	29.1932	28.6258	28.962	28.5901	28.8137	28.7339	28.6231	28.5943	28.7621	28.7607	28.5459	28.5592	28.3958	28.804	28.6643					13	13	13	47.6	47.6	47.6	23.486	0	323.31	335940000000	9	361	0.164353	0.839145	0.0454384	0.417789	0.394736	0.498539	-0.0527506	-0.873342	0.797431	0.261458
25.763	25.7292	25.7583	25.5634	25.6878	25.7815	26.2846	25.5067	25.7385	26.1956	26.4319	26.2175	25.9909	25.3652	25.7923	25.5652	25.4373	25.6733	25.7442	25.8179	25.347	24.9531	25.8551	25.6273					10	10	10	55.9	55.9	55.9	22.839	0	315.62	48114000000	11	190	1.37318	0.169302	0.34861	2.32587	0.333904	0.553842	-0.0764885	-0.762181	0.510447	0.444279
25.1406	24.8145	24.6357	24.6376	24.7652	24.8195	25.4931	25.3182	24.9832	25.3283	25.5192	25.2227	25.127	25.2466	25.3995	25.4365	25.0266	25.2015	25.4556	25.2697	24.8565	25.0344	25.3888	25.2534	+	+	+	WT_19_WT_0;WT_38_WT_0;WT_9_WT_0	5	5	5	23.7	23.7	23.7	36.068	0	323.31	26997000000	21	170	3.02361	0.0147	0.508608	4.62241	2.88231	0.00657627	0.437443	4.41154	2.18805	0.0291111
24.5544	24.2256	24.2533	23.9862	24.15	24.7776	24.1598	24.7002	25.1144	23.8583	23.0567	24.2307	23.9012	23.9384	24.7299	24.5975	24.823	24.2996	24.1313	24.506	25.2381	24.192	23.8726	24.4039					4	4	4	37.7	37.7	37.7	18.138	0	7.6249	8829900000	8	31	0.174849	0.827087	-0.137822	-0.441027	0.1066	0.850014	0.0571051	0.283805	0.110534	0.862168
21.771	23.7514	24.096	23.6922	24.0032	23.5042	23.9677	23.6015	23.4716	21.5215	23.8887	21.9787	22.106	22.4856	21.9703	23.928	23.8226	22.3104	24.0266	23.7352	23.6709	21.9371	23.926	24.2693					2	2	2	3.8	3.8	3.8	86.808	0	33.256	3445300000	26	20	0.310909	0.703029	-0.398056	-0.71874	0.71528	0.260932	-0.699188	-1.39704	0.0943165	0.881939
22.998	23.3216	21.6891	22.9696	24.2542	22.5373	24.4958	22.4661	22.8474	22.2586	23.0208	22.2851	24.751	24.3446	22.5905	24.3311	22.4026	22.2106	24.397	21.7581	21.8367	23.4753	22.2545	21.9668					3	3	3	12.4	12.4	12.4	27.831	0	8.4789	4948600000	7	5	0.0481345	0.949497	-0.0660009	-0.135264	0.363005	0.524027	0.476779	0.816003	0.260068	0.691248
24.9481	25.0266	24.9139	24.5566	25.2308	24.8221	25.4794	24.1993	24.3222	24.7232	25.2831	25.0743	24.7819	24.2671	24.3957	24.7028	24.5884	24.7522	24.9592	24.8233	24.2481	24.538	25.2466	24.7008		+		WT_19_WT_0	3	3	3	8.9	8.9	8.9	35.587	0	8.3543	9553000000	14	34	0.113499	0.884668	-0.0694278	-0.300408	1.63847	0.0454138	-0.334979	-2.68261	0.452913	0.491753
22.4084	23.1968	23.7469	23.5135	24.0266	23.5019	23.6897	23.5558	23.4785	23.6563	23.882	23.3431	24.0974	23.8837	23.8739	23.5807	23.6669	23.2814	23.7753	23.4986	23.4373	22.3224	23.3427	23.4033					8	8	8	40.7	40.7	40.7	34.307	0	73.028	5893000000	18	37	0.375986	0.647327	0.201877	0.839622	0.648862	0.297382	0.331628	1.29488	0.127904	0.839166
25.9814	25.6628	25.4622	25.6509	25.5936	25.324	25.4222	22.2187	21.991	22.7097	23.3569	23.0497	25.5625	22.4354	22.1356	21.9382	22.7368	20.6411	22.2086	23.0776	21.2723	22.0396	21.0563	22.2742	+	+	+	WT_19_WT_0;WT_38_WT_0;WT_9_WT_0	4	4	4	34.7	34.7	34.7	24.892	0	18.431	4055500000	13	15	3.17922	0.0145806	-2.4878	-4.85953	2.9545	0.00558491	-3.03755	-4.51876	6.38359	0
21.622	23.0519	24.0536	23.9557	23.7552	22.872	23.7615	22.5514	22.3668	22.9617	23.5489	21.4751	24.0095	22.5216	23.167	22.2648	21.6828	23.062	23.4931	22.6756	24.064	21.891	21.9818	21.9764					2	2	2	12.7	12.7	12.7	22.414	0	11.539	3783600000	13	11	0.39171	0.63809	-0.440816	-0.86793	0.391409	0.501795	-0.433761	-0.867391	0.477063	0.469514
28.0506	28.3692	28.5216	28.5228	28.4487	28.4728	28.5301	28.3023	28.328	28.9185	28.7597	28.5657	28.398	28.9804	28.6099	28.3393	28.4361	28.753	28.6438	28.5158	28.4599	28.5704	28.2992	28.7459					23	23	23	82.8	82.8	82.8	29.992	0	323.31	235820000000	14	550	0.708338	0.424146	0.169771	1.38648	0.795233	0.223382	0.188505	1.51694	0.76109	0.281308
24.8948	25.0993	25.2751	25.2261	25.1917	25.2084	25.3822	25.0796	24.5537	25.2767	25.4951	25.214	25.4846	25.7119	25.1997	25.2061	25.1894	25.5102	25.3453	25.185	25.0102	25.5793	25.7051	25.439					8	8	8	44.5	44.5	44.5	32.086	0	172.74	21301000000	16	132	0.0425173	0.956598	0.017636	0.120155	1.30266	0.0827441	0.234405	2.23035	1.08354	0.163317
25.1061	25.1778	25.6382	25.5189	25.4281	25.0371	25.7863	24.7921	25.119	25.6193	25.8798	25.5582	25.9342	25.3338	25.1423	25.2468	24.9526	25.3174	25.5172	25.3586	24.9199	24.1972	25.5596	25.166					11	11	11	57.1	57.1	57.1	11.199	0	188.28	23928000000	5	104	0.308203	0.706453	0.14143	0.713572	0.00710557	0.99531	0.00350571	0.0208545	0.385695	0.552493
28.066	28.2378	28.285	28.2752	28.1913	28.0481	28.294	27.7814	27.8779	28.4154	28.8244	28.0555	28.5679	28.6458	27.9636	28.2044	28.0761	28.4459	28.6627	28.305	28.1527	27.8634	28.6768	28.3609					29	29	29	45.9	45.9	45.9	86.608	0	323.31	313860000000	39	638	0.0530308	0.94144	0.0241928	0.148301	0.530024	0.375939	0.133374	1.10483	0.554853	0.409639
28.892	29.1108	28.9983	29.0822	28.884	28.749	29.0245	28.34	28.4877	29.096	29.1006	28.7618	28.9393	28.7388	28.7189	28.6736	28.6914	28.9843	28.9612	28.7458	28.6133	28.1221	28.9634	28.8458					26	26	26	70.9	70.9	70.9	37.185	0	323.31	510930000000	23	778	0.490701	0.554342	-0.150958	-1.03946	1.17845	0.105079	-0.161692	-2.06073	0.943613	0.204981
28.9365	29.1733	28.956	29.3643	29.0739	29.1379	28.7062	29.5898	29.4519	29.4992	28.0004	29.0721	28.806	29.3163	29.3989	29.6104	29.4085	29.199	29.1838	29.1629	29.7438	29.669	29.383	29.224					8	8	8	28	28	28	13.426	0	248.66	241750000000	6	362	0.076047	0.920612	-0.0537106	-0.208046	0.731532	0.252556	0.182853	1.42166	1.39022	0.0988427
28.0781	27.787	27.1446	27.2673	27.2011	27.4888	26.5446	29.0465	28.2154	25.7453	25.3015	26.6321	27.0458	26.2072	27.1568	28.3377	28.3933	27.4724	26.7264	26.6853	28.4078	29.4771	26.7788	27.5292					3	3	3	23.1	23.1	23.1	7.4789	0	31.4	75626000000	2	108	0.440319	0.595741	-0.58024	-0.953509	0.0568195	0.91917	-0.0589307	-0.158308	0.0798896	0.897518
27.4126	26.8371	27.0351	27.3617	26.6518	26.5362	26.7356	27.9594	27.6094	26.9124	26.3813	26.8751	27.2132	26.5409	26.8901	27.1206	27.1861	26.8075	26.7242	26.6943	27.4449	28.862	26.7651	27.104					11	11	11	54.8	54.8	54.8	15.46	0	323.31	265730000000	6	508	0.146308	0.851896	0.106457	0.377085	0.0240722	0.969574	-0.012695	-0.0693478	0.348787	0.591526
27.9573	27.9055	27.2446	27.8471	28.1323	27.9844	27.9029	27.6885	27.7031	27.8389	28.0447	27.3659	27.6901	27.9054	27.7552	27.8228	27.8857	27.9954	27.9777	28.0142	27.8326	27.9357	28.0247	27.8203					32	32	32	55.8	55.8	55.8	72.969	0	323.31	186130000000	36	666	0.228673	0.784466	-0.0878639	-0.555678	0.00706775	0.994729	-0.00278091	-0.0207444	0.28917	0.659097
26.6986	26.8666	27.1967	27.0495	27.2654	26.8867	26.9423	26.904	26.7997	26.7461	27.032	27.2095	27.5901	27.4105	27.1436	27.136	27.1388	27.1352	27.1872	27.0837	27.3396	27.1734	27.5834	27.4751					40	40	40	50.3	50.3	50.3	100.48	0	323.31	205990000000	44	957	0.198842	0.809395	-0.0549351	-0.493025	1.3033	0.0827414	0.26514	2.23122	1.61028	0.0707681
25.2515	24.8539	24.9257	24.7779	24.603	24.8943	24.6772	24.8342	25.1252	24.7077	24.387	24.836	24.5669	25.0801	24.9143	25.1138	24.912	24.7102	24.7169	24.9385	24.9092	25.0614	24.8346	25.0115					9	9	9	47.1	47.1	47.1	28.085	0	323.31	22315000000	18	159	0.429234	0.606835	-0.123162	-0.934237	0.0041743	0.996111	-0.00150839	-0.0122921	0.102514	0.869897
25.2602	25.403	25.5321	25.4387	25.1934	24.9532	24.9558	24.0961	23.8271	24.1787	24.4015	22.677	24.6583	22.8638	23.6685	24.1334	24.1847	23.9169	24.4065	24.3228	23.7569	22.6962	22.493	24.356	+	+	+	WT_19_WT_0;WT_38_WT_0;WT_9_WT_0	1	1	1	6.6	6.6	6.6	24.564	0	91.555	5102700000	7	29	2.56885	0.0252941	-1.27407	-3.9572	3.47181	0.00196491	-1.39252	-5.32065	2.90928	0.0125424
26.9413	27.5828	27.6477	27.7313	27.5113	27.6165	27.4619	27.2006	27.6373	27.6341	27.5829	27.3503	27.7621	27.1481	27.0189	27.4833	27.4231	27.3443	27.419	27.2791	27.3884	27.0727	26.8592	27.6035					32	32	32	49	49	49	86.402	0	323.31	156360000000	44	668	0.0727105	0.922765	-0.0273129	-0.199536	0.408179	0.487351	-0.141872	-0.897241	0.765493	0.279724
27.3812	26.9035	26.8497	26.9706	26.6581	26.7201	26.4563	26.2467	26.6546	26.7418	26.7	26.482	26.4703	25.908	26.3371	26.1454	26.2857	26.0284	26.4335	26.311	26.1408	25.8531	26.4768	26.2215		+	+	WT_19_WT_0;WT_38_WT_0	5	5	5	20.7	20.7	20.7	43.185	0	211.19	35540000000	19	86	1.74859	0.102405	-0.366974	-2.83037	3.47438	0.002	-0.718057	-5.3248	3.15381	0.00644444
24.5934	24.5252	24.6204	24.6462	24.3964	24.7746	23.8642	24.7861	25.0837	24.2034	24.6723	24.6003	23.8015	24.4057	24.9394	24.7731	24.7976	24.5397	23.9996	24.9101	24.9818	25.2674	24.1996	24.4509					8	8	8	32.9	32.9	32.9	42.348	0	116.99	15167000000	22	73	0.118383	0.885017	-0.0577374	-0.312056	0.106795	0.850277	-0.0498734	-0.284277	0.0738266	0.904238
23.9643	22.2823	23.7309	22.9755	22.9457	24.1031	23.6111	24.2679	23.0884	22.4509	22.4747	23.6651	23.6886	22.91	24.6499	24.187	22.0434	24.0303	23.5899	24.0599	24.7721	24.4422	23.2429	23.8626					4	4	4	14.6	14.6	14.6	59.08	0.00057637	3.9859	3297900000	16	9	0.064619	0.930784	-0.0739326	-0.17869	0.210415	0.702437	0.25125	0.517581	0.985316	0.190952
24.0327	24.1541	21.1663	24.2396	21.3575	23.9838	24.2232	21.7559	23.5436	24.4339	24.3063	24.0673	24.4143	23.0286	22.4527	24.1628	21.4478	24.0226	24.2801	23.7038	21.7897	22.8385	24.3995	23.8181					5	5	5	35	35	35	34.729	0	10.866	5095100000	14	22	0.341664	0.676338	0.566012	0.776656	0.0460329	0.931099	0.0991077	0.12963	0.172672	0.788864
24.3147	24.5464	24.5663	24.3471	24.7381	24.7199	24.5407	24.5014	24.3766	25.1301	25.2188	25.2542	24.6056	22.9804	24.782	24.2646	24.721	21.7296	24.605	25.1221	24.5374	25.6345	24.8	24.7409					9	9	9	32.5	32.5	32.5	37.41	0	144.69	9332400000	17	54	0.887175	0.34447	0.298231	1.65141	0.689562	0.276056	-0.691566	-1.35778	1.14321	0.147485
25.6349	25.8492	25.8386	25.8371	25.7656	25.7551	25.8226	25.6096	25.6781	25.7243	25.921	25.9272	26.1156	25.8128	25.6391	25.7179	25.9067	25.9789	25.9529	25.713	25.8636	25.5964	25.819	25.8841					15	15	13	38.6	38.6	36.5	50.255	0	323.31	45838000000	27	197	0.00197818	0.99835	0.000368118	0.00583976	0.48962	0.413758	0.0817483	1.03764	0.15487	0.809743
24.1671	25.1579	24.6867	24.9799	24.7174	24.7212	25.072	24.5577	23.9623	24.8107	25.7078	24.8353	25.2843	25.533	24.7977	25.0404	24.9601	25.4716	25.3904	24.8261	24.5006	25.239	25.493	22.0462					7	7	7	31.2	31.2	31.2	38.854	0	247.28	13499000000	17	99	0.119985	0.882731	0.0859321	0.315859	1.44824	0.0623198	0.442813	2.42711	0.107031	0.86263
26.395	26.1395	26.1186	25.9423	25.9406	26.7482	25.8814	26.8404	26.8005	25.9018	25.4786	25.8994	25.8187	26.2508	26.3823	26.6748	26.7199	26.1061	25.9781	26.3599	26.7212	26.5166	25.7053	26.1917					10	10	10	32.5	32.5	32.5	35.254	0	323.31	40549000000	11	202	0.117171	0.885826	-0.0803598	-0.309174	0.244979	0.666077	0.111387	0.589072	0.0574062	0.926224
25.325	24.6799	24.3164	24.5529	24.2238	24.8386	24.1068	25.7412	26.0465	24.1316	23.5491	23.6751	24.3655	24.5621	24.3886	25.0658	24.6742	24.165	23.7167	24.2373	25.3395	24.5965	23.8937	24.091					2	2	2	11.5	11.5	11.5	23.618	0	47.422	9378100000	8	67	0.0903743	0.90644	-0.114389	-0.244045	0.238811	0.673029	-0.119231	-0.576507	0.580576	0.38998
23.8024	23.7641	24.0668	24.1253	24.2869	24.1153	23.8592	23.9737	24.4736	24.3323	23.492	24.4	24.0379	24.3348	24.4394	24.0497	24.1359	24.1788	24.0166	24.2245	23.8869	23.3051	23.8326	23.8236					3	3	3	29.1	29.1	29.1	22.192	0	19.555	4373700000	8	25	0.134442	0.865623	0.0616659	0.349768	0.853165	0.200544	0.169298	1.60205	0.583773	0.387392
25.8172	25.866	26.0411	26.0995	25.8012	25.9976	25.9545	25.8443	25.8646	25.8621	25.8209	25.8321	26.0443	26.2985	25.9049	26.0811	26.0039	26.1747	26.2611	26.1069	26.1993	25.8598	26.2151	26.1884					40	40	40	32.4	32.4	32.4	166.29	0	323.31	71948000000	79	432	0.684651	0.440129	-0.0740299	-1.35024	1.09234	0.12234	0.147461	1.94175	1.55257	0.0751761
22.6518	24.796	24.8364	24.514	24.4527	24.5605	24.8002	24.2895	22.0569	22.6722	23.7101	24.6439	24.6161	24.7464	24.3401	24.4164	24.7835	25.459	24.8389	24.7315	24.52	25.5715	25.0646	24.5006					3	3	3	9.8	9.8	9.8	28.043	0	55.636	6825400000	11	26	0.510454	0.542489	-0.606437	-1.07247	0.550229	0.361185	0.42501	1.1379	0.798771	0.261432
24.2917	24.3809	24.1323	24.3444	23.9888	24.2966	24.3649	24.3282	24.2825	24.2142	23.7504	24.0495	24.3324	24.0511	24.2541	24.4712	24.3817	24.3972	24.2538	24.5336	24.6064	24.185	24.2763	24.5466					7	7	7	22.1	22.1	22.1	50.484	0	51.188	10121000000	25	62	0.280256	0.732189	-0.0741564	-0.659457	0.398992	0.493988	0.0755434	0.880932	0.906732	0.216764
30.5798	30.2008	29.5175	29.6109	30.3646	30.8415	30.3961	30.3976	30.5134	29.9683	29.1278	30.6702	29.6616	30.1009	29.7625	29.7141	29.7011	29.7065	29.6682	29.7252	30.8558	29.5494	30.4527	30.5946					13	13	13	77.3	77.3	77.3	25.901	0	323.31	845540000000	10	632	0.00750857	0.99643	-0.00695642	-0.0220273	1.00766	0.144693	-0.411423	-1.82326	0.0510505	0.935452
30.7116	30.5306	30.4953	30.3803	30.1619	30.3744	29.9535	30.3203	29.9717	29.8899	30.1087	29.8915	30.002	30.0028	30.105	30.3042	30.2508	30.1702	30.1375	30.1873	30.3124	30.657	30.0976	30.3078	+	+		WT_19_WT_0;WT_9_WT_0	15	15	15	52.3	52.3	52.3	34.917	0	323.31	519810000000	16	579	2.69631	0.0220984	-0.419752	-4.13985	2.11464	0.0196883	-0.303221	-3.32519	0.730934	0.294461
23.7321	24.5479	24.7827	24.7287	24.4228	24.6613	24.8828	24.3529	23.9704	24.7928	24.9753	24.6072	24.9491	25.0851	24.4828	24.5059	24.7275	25.0124	25.1126	24.8751	24.6718	24.5401	25.008	24.7325					2	2	2	14.2	14.2	14.2	25.181	0	76.425	7056200000	8	38	0.217097	0.790897	0.117642	0.531612	0.883999	0.189074	0.314528	1.64681	1.06126	0.169452
24.7644	23.996	21.2887	24.3141	24.5755	24.1479	24.491	24.0724	23.9371	23.0872	25.009	23.3621	24.5225	23.9911	24.2752	24.6109	24.3749	24.5261	23.9196	24.2702	24.5094	24.2486	24.7999	24.4148					4	4	4	10.8	10.8	10.8	54.254	0	53.61	5670900000	22	44	0.0898747	0.906761	0.145387	0.242804	0.47095	0.431353	0.535691	1.00607	0.440028	0.503872
25.3949	25.3768	25.6611	25.5262	25.5635	25.319	25.6196	24.9317	24.7108	25.817	26.2918	25.2763	25.6108	25.2548	24.8507	24.9838	25.0943	25.1926	25.6504	25.2273	25.1126	24.474	25.3417	25.4994		+		WT_19_WT_0	6	6	6	30.1	30.1	30.1	36.343	0	185.79	20835000000	16	93	0.0469364	0.94956	-0.0323674	-0.132055	1.56382	0.0502069	-0.309054	-2.58245	0.75206	0.286246
24.9145	24.8229	24.8612	24.8761	24.7106	25.0362	24.646	24.7417	25.0062	24.7989	24.0227	25.0543	24.5189	25.1229	25.1853	25.1275	24.9809	24.6977	24.5143	24.8354	24.7144	24.7142	24.4159	24.5608			+	WT_38_WT_0	10	8	8	34.1	30.2	30.2	50.241	0	90.513	11518000000	25	106	0.469637	0.566404	-0.158619	-1.00384	0.239186	0.672998	0.0686096	0.577274	2.00485	0.0392994
25.9697	26.2888	26.5213	26.2607	26.173	25.7434	26.1981	25.4533	25.3783	25.6342	26.5675	25.587	26.3904	25.4437	25.4674	25.7768	25.8075	26.0477	26.2177	25.7579	25.5735	25.0838	26.4564	25.7565					4	4	4	20.9	20.9	20.9	48.359	0	171.56	25361000000	19	93	0.852923	0.360603	-0.356431	-1.60169	1.01665	0.142033	-0.337241	-1.83592	0.819577	0.251318
27.1864	27.6198	21.5954	22.409	22.7274	26.8267	22.4102	22.1966	22.7585	23.0007	21.3932	22.3561	21.7251	21.3806	22.862	22.6646	21.5558	21.4876	21.6321	21.125	21.591	22.677	22.7269	21.0538					2	2	2	32.5	32.5	32.5	8.3226	0	38.029	8195300000	5	26	1.18428	0.215866	-2.37493	-2.06874	1.43265	0.0638118	-2.7815	-2.40612	1.51136	0.0809103
24.9851	25.0001	25.0749	24.9499	25.0204	24.8162	24.7792	24.4357	24.6034	24.976	24.9789	24.7902	24.4882	24.533	24.6331	24.597	24.3714	24.4935	24.9327	24.6648	24.3107	24.2423	24.9776	24.4987		+		WT_19_WT_0	3	3	3	28.9	28.9	28.9	16.01	0	21.766	7363200000	5	52	1.33852	0.170828	-0.213864	-2.27898	5.26955	0	-0.455077	-8.74108	1.73782	0.0564082
28.7336	28.2973	28.7089	28.6045	27.751	29.1532	28.8315	28.1211	27.2194	29.127	28.7013	28.2198	29.1115	28.798	27.3248	28.1878	28.3464	28.9166	29.6472	27.3353	28.4192	28.6579	29.6872	28.6549					47	47	47	60.6	60.6	60.6	93.312	0	323.31	573200000000	43	1038	0.205289	0.804191	-0.171394	-0.506745	0.107247	0.850602	-0.0939175	-0.28537	0.189846	0.772689
27.8657	27.9192	28.1562	28.1713	28.1996	28.0863	28.5214	28.2242	28.0511	28.6158	28.5901	28.4663	28.327	28.3077	28.2212	28.2033	28.088	28.2628	28.3786	28.2247	27.8618	27.7613	28.408	28.113					31	31	31	65.1	65.1	65.1	64.492	0	323.31	403390000000	35	789	2.00971	0.0653884	0.345136	3.18244	1.50255	0.05615	0.168639	2.50017	0.189287	0.773066
28.1081	27.6216	26.969	26.87	27.7292	27.7017	28.6204	27.6682	28.0521	27.4314	26.8702	27.9271	27.3846	26.3532	28.1011	28.0173	27.3964	26.9384	27.822	27.8676	27.553	26.8286	27.3448	27.9341					37	37	37	58.4	58.4	58.4	74.059	0	323.31	206430000000	34	711	0.375524	0.647345	0.261619	0.838785	0.158389	0.774534	-0.134774	-0.404443	0.0823011	0.896846
25.3408	25.179	24.7294	24.2445	24.5894	25.006	25.0622	25.3678	25.4163	24.4226	23.5961	24.8368	23.8209	24.1381	25.7153	25.503	25.238	24.1409	24.1971	25.3069	25.5133	24.1059	24.5414	24.6551					5	5	5	21.3	21.3	21.3	48.659	0	28.888	8867100000	23	29	0.0721567	0.921807	-0.0645552	-0.198119	0.0880396	0.87707	-0.0887938	-0.238237	0.176997	0.785483
21.4149	24.7099	24.4105	24.2916	24.6494	23.8162	24.8019	24.4064	24.6877	24.4295	24.3483	24.7248	23.7843	23.2772	24.0696	24.1368	23.5836	23.8289	23.8763	24.292	23.332	22.7662	24.1794	24.2247					5	5	5	19.6	19.6	19.6	59.491	0	135.22	5761000000	22	53	0.668488	0.44637	0.684368	1.32533	0.0704464	0.899274	-0.102006	-0.193733	0.0661076	0.915044
24.3576	23.9774	24.282	24.219	24.0306	24.0473	24.2458	23.707	24.5217	24.4313	24.4923	24.4422	24.6189	24.2589	24.455	24.2199	24.1638	24.1011	24.0352	24.2308	23.9255	23.3214	23.8185	24.4606					8	8	8	57	57	57	26.923	0	119.43	7946700000	15	63	0.52347	0.53728	0.154419	1.09404	0.768878	0.234978	0.150629	1.47775	0.522684	0.434517
24.095	23.6356	23.5721	22.596	23.7769	23.7319	24.1789	23.7101	24.0257	24.3411	24.4541	24.3276	24.0401	23.936	24.0198	23.9203	23.6669	24.1368	23.9345	23.9667	23.5992	24.1498	23.9787	23.7653					10	10	10	25.8	25.8	25.8	75.618	0	76.539	11321000000	36	52	1.5533	0.137221	0.60503	2.56834	0.968121	0.158239	0.385411	1.76734	0.777483	0.273545
27.6193	27.2993	27.7453	22.3003	27.6091	22.9932	27.3925	28.2593	27.9803	26.2627	26.8825	27.5785	27.849	22.3375	27.2506	27.7914	28.2148	27.2087	27.6663	27.4771	24.9567	28.3283	27.5883	27.6445					5	5	5	7.7	7.7	7.7	60.519	0	7.8552	125530000000	17	17	0.684646	0.439398	1.46488	1.35023	0.257766	0.650245	0.847597	0.614868	0.573097	0.395709
22.6978	22.992	21.8458	22.7155	22.717	22.6681	23.0603	22.6665	22.0243	22.9206	22.6738	22.2477	22.8544	22.1063	21.9976	22.621	22.764	21.0724	22.3585	21.749	22.6906	21.62	22.7001	22.376					2	2	2	6.8	6.8	6.8	45.646	0	8.7612	1291700000	23	12	0.0108211	0.993376	-0.00717449	-0.0316276	0.570108	0.346635	-0.370067	-1.17011	0.745718	0.288052
25.3113	25.0936	24.9201	24.7766	25.3114	25.3271	25.4275	25.8257	26.0453	25.3366	24.278	25.5042	24.7305	25.1892	25.7292	25.7383	25.5285	25.0705	25.0942	25.6409	25.4192	25.0035	25.0293	25.341					15	15	15	32.6	32.6	32.6	61.38	0	175.5	41195000000	26	182	0.49404	0.553147	0.279557	1.04506	0.52171	0.382423	0.207666	1.09113	0.426863	0.516013
26.2812	26.0502	26.3221	25.9571	26.6424	26.1332	26.8563	26.2142	26.3892	26.8092	26.2572	26.7586	26.6498	25.9573	26.3673	26.3661	26.1984	26.342	26.4091	26.382	25.4961	25.0406	26.4346	26.1247					9	9	9	26.1	26.1	26.1	46.199	0	160.42	51508000000	22	199	1.15885	0.22014	0.316407	2.03377	0.25292	0.656218	0.0824518	0.605132	0.450307	0.494207
25.2393	24.0669	23.5152	23.6918	23.8811	24.0371	23.9833	26.0354	24.832	22.9346	22.4578	24.0872	23.7024	23.22	24.3028	24.5805	24.2025	23.5863	22.9775	23.8272	24.3784	23.9274	22.9683	23.7833					5	5	5	20.5	20.5	20.5	44.802	0	276.68	6980000000	24	54	0.00986614	0.994223	-0.0168266	-0.0288672	0.169555	0.758402	-0.139458	-0.429344	0.630892	0.357879
26.0312	25.8031	25.6023	25.6619	25.6322	25.9264	25.3776	26.7562	26.644	25.6825	24.3302	25.9741	25.1541	25.6122	26.2198	26.222	26.0789	25.8472	25.4612	25.8164	26.2534	25.502	25.3188	25.9877					7	7	7	23.7	23.7	23.7	53.543	0	63.588	15481000000	27	103	0.0165638	0.988827	0.0179176	0.0481065	0.170317	0.758798	0.0794996	0.431029	0.124102	0.841806
23.7486	23.4765	23.7898	23.799	23.4615	23.7458	23.3504	23.6701	24.1964	23.7834	23.1412	23.5231	23.3481	23.2818	23.6396	23.4978	23.77	23.4806	23.067	23.3554	23.7275	23.3922	22.8897	23.162			+	WT_38_WT_0	6	6	6	11.1	11.1	11.1	70.583	0	38.66	7036600000	28	64	0.140987	0.859078	-0.0594397	-0.364891	0.927167	0.173802	-0.167216	-1.70894	1.86019	0.0469953
25.3369	25.2927	25.0548	25.4868	25.7443	25.3084	26.0451	25.753	25.3683	25.9212	25.7848	25.6935	25.591	25.4781	25.5314	25.6241	25.5135	25.5653	25.945	25.848	25.4785	24.6572	25.6858	25.7302					11	11	8	25	25	21.9	47.476	0	311.16	36550000000	18	168	1.8281	0.0923143	0.39033	2.93722	1.03957	0.136633	0.179913	1.86811	0.396678	0.543906
24.709	25.2904	25.8307	25.8766	25.8697	25.7207	25.3144	25.2371	25.1625	25.6412	23.0243	21.4816	25.8683	22.3732	25.1705	25.8291	25.6453	25.0641	26.2011	25.3885	26.1589	22.5687	25.7832	26.5046					2	2	2	23.3	23.3	23.3	13.817	0	128.97	11116000000	5	42	0.953255	0.306094	-1.23932	-1.74619	0.450891	0.446576	-0.557739	-0.971764	0.0669723	0.914379
26.6217	26.7841	26.9918	26.7768	26.7577	26.7892	26.523	26.0943	26.3377	26.467	26.6141	26.3131	26.6027	25.8082	26.1207	26.365	26.2601	26.2663	26.5429	26.3595	26.2105	26.1555	26.3898	26.6497	+	+	+	WT_19_WT_0;WT_38_WT_0;WT_9_WT_0	10	10	10	36.6	36.6	36.6	48.056	0	106.03	44419000000	23	133	2.88697	0.0150943	-0.395344	-4.41843	3.04229	0.00429474	-0.549707	-4.6506	2.88489	0.0125246
24.1704	23.9104	24.3218	24.2385	24.2761	23.9714	24.0121	23.7094	23.9378	24.333	24.7573	22.5065	24.0297	23.2716	23.7438	24.2064	23.8073	24.0568	24.3188	24.0714	23.824	23.8559	24.4518	24.0481					6	6	6	38	38	38	36.58	0	135.85	7192400000	15	43	0.383263	0.642416	-0.272086	-0.852762	1.09454	0.122043	-0.295495	-1.94481	0.170683	0.790702
29.072	29.0867	28.8701	28.4898	28.8986	29.0525	29.0056	29.0459	28.8376	29.1289	28.8541	29.1158	28.8931	29.2531	29.0189	28.9935	28.9832	29.1307	28.6899	28.6682	28.6934	29.0656	28.7911	28.5313					20	20	20	74.8	74.8	74.8	23.112	0	323.31	358810000000	16	522	0.363158	0.659109	0.0863622	0.816281	0.628158	0.310174	0.13379	1.26249	0.753358	0.285559
28.9707	29.1736	29.1877	29.0371	29.164	29.167	29.1769	29.2234	28.8906	29.0764	29.2612	29.0797	29.1457	29.3983	29.3081	29.3432	28.6771	28.8319	29.2992	29.4588	29.27	29.0308	28.9827	29.2579					51	51	51	71.3	71.3	71.3	71.859	0	323.31	621010000000	38	1324	0.00677454	0.996657	0.00131289	0.0198904	0.00182822	0.996561	0.000685056	0.00539798	0.603278	0.374005
24.3899	24.6125	24.7161	24.3746	24.3652	24.1316	23.9997	23.3418	23.7213	24.1013	24.0188	24.154	21.7428	23.9927	23.7329	23.6933	23.7984	24.311	23.9353	23.8192	23.0823	24.2418	24.0729	23.674	+		+	WT_38_WT_0;WT_9_WT_0	4	4	4	29.5	29.5	29.5	21.737	0.0006079	5.8508	5325100000	11	38	2.30591	0.0350638	-0.542189	-3.58817	1.3709	0.0723063	-0.886487	-2.3228	2.15648	0.0314286
24.0596	24.0111	23.9972	23.8298	23.9559	23.6297	23.9483	22.9061	21.0485	23.5709	23.6499	23.2096	23.4916	22.2899	23.278	23.2797	23.1633	23.4633	23.8989	23.5792	23.2321	23.4517	23.677	23.4933		+	+	WT_19_WT_0;WT_38_WT_0	6	6	6	10.9	10.9	10.9	79.162	0	26.677	5264000000	36	35	1.12247	0.230715	-0.858323	-1.98354	2.53314	0.00982249	-0.752947	-3.90649	2.01265	0.0389425
27.2637	27.35	27.4739	27.5287	27.5447	27.1922	27.2958	26.819	26.7847	27.335	27.7679	27.1224	27.705	27.0141	26.9946	26.9913	26.9259	27.1721	27.721	27.3801	27.0615	26.5249	27.5879	27.3628					18	18	18	28	28	28	78.142	0	323.31	97665000000	33	345	0.632997	0.464464	-0.204737	-1.27008	1.09132	0.122304	-0.258348	-1.94033	0.271918	0.678962
25.6047	25.4874	25.3692	25.4093	25.4941	25.5158	25.3354	25.5494	25.3005	25.5819	25.1734	25.7435	25.4249	26.0119	25.7975	25.4708	25.5218	25.6562	25.8571	25.9223	25.7405	25.828	25.5114	25.8062			+	WT_38_WT_0	8	8	8	38.2	38.2	38.2	21.101	0	323.31	40915000000	12	246	0.135325	0.864982	-0.0327336	-0.351816	0.928255	0.173659	0.167108	1.7105	2.87404	0.0123226
22.5517	21.8058	21.3981	21.7289	21.4965	22.4621	20.7377	23.441	23.4052	23.4196	21.0313	22.4545	22.104	21.8077	21.8261	22.6672	22.5029	22.3122	23.1802	22.0352	23.1416	23.4799	23.4276	21.7154					1	1	1	4.5	4.5	4.5	23.196	0.00055804	3.0496	1218400000	11	21	0.426089	0.608884	0.507716	0.928744	0.590526	0.33424	0.296175	1.20288	1.50719	0.0807746
27.1082	27.2225	27.2915	27.1806	27.1432	27.0858	27.0501	26.5183	26.6197	26.9757	27.2028	26.9821	27.305	26.573	26.7187	26.7221	26.693	26.9171	27.3516	26.9716	26.8248	26.344	27.251	27.0645		+		WT_19_WT_0	21	21	21	37.8	37.8	37.8	64.748	0	323.31	190270000000	29	499	1.49751	0.144746	-0.28051	-2.4934	1.98765	0.0252222	-0.350502	-3.15254	0.690825	0.31856
24.9914	25.2237	25.3737	25.5088	25.5787	25.1727	25.6641	25.0376	25.3045	25.9763	26.4671	25.468	25.7443	25.7133	25.2274	25.372	25.4375	25.7026	26.0942	25.7754	25.688	25.0105	25.9944	25.7177					5	5	5	27.6	27.6	27.6	20.501	0	139.18	23786000000	13	87	0.796562	0.385658	0.344747	1.51891	0.977089	0.15535	0.224682	1.78006	1.32294	0.109922
27.0883	26.4374	26.5879	26.3595	26.4688	26.4157	26.1704	27.4008	26.7786	25.8468	25.9271	25.6709	26.0079	26.0537	26.3099	27.1962	26.9399	26.4866	26.3555	26.7979	27.4049	27.6551	26.6732	26.8163					10	10	10	31	31	31	29.606	0	213.79	51468000000	11	216	0.4049	0.628118	-0.260509	-0.891433	0.100544	0.860475	-0.0605717	-0.269086	0.938697	0.206627
25.9082	26.1356	26.205	26.3934	26.2911	21.6467	26.4251	26.6081	26.6178	26.4767	26.4077	26.5564	22.0953	26.4215	26.4891	26.4964	26.2479	26.4031	27.2548	26.7193	26.4793	26.1705	26.5037	26.4826					2	2	2	10.7	10.7	10.7	18.499	0	11.21	17275000000	5	12	0.735077	0.414397	1.08529	1.42702	0.0929799	0.869098	0.262231	0.2505	0.793041	0.263826
23.0615	22.8215	23.1343	23.161	22.8845	23.1542	22.4227	24.0395	23.7047	22.0207	21.7425	22.2005	22.7174	22.453	23.5015	23.44	23.4795	22.5534	22.6434	23.3489	23.6354	22.3512	22.7608	23.1648					3	3	3	8	8	8	68.987	0	61.579	2832200000	28	47	0.402097	0.630266	-0.347743	-0.886456	0.0194988	0.978949	-0.0120144	-0.05645	0.0942238	0.881441
26.2609	26.2777	26.3011	26.3311	26.2107	26.0506	25.9335	25.3614	25.6722	26.0517	26.316	25.884	25.8977	25.2867	25.6679	25.7582	25.5964	25.841	26.2321	26.0104	25.7341	25.3623	26.1881	25.9921		+		WT_19_WT_0	5	5	5	19.1	19.1	19.1	41.032	0	67.5	19451000000	17	78	1.6086	0.131121	-0.368871	-2.64254	3.71448	0.00118919	-0.564021	-5.71982	1.35034	0.105898
25.7576	26.3486	25.6185	25.8473	25.9716	25.8699	26.1362	26.5256	26.0502	25.9104	26.4592	25.7818	26.1999	26.7135	26.1187	25.7579	26.2905	26.5098	26.2906	25.9322	25.808	26.9389	26.3446	25.9099					7	7	7	35	35	35	35.608	0	248.64	20356000000	15	74	0.803499	0.380885	0.241639	1.52917	1.24375	0.0933909	0.362793	2.15016	0.792223	0.264108
24.1626	22.0954	21.6209	23.7786	23.6477	23.4778	22.6285	24.1663	23.6344	21.5822	23.3653	22.1807	23.4886	21.6286	22.0637	21.7988	22.6566	22.7037	22.4695	22.2231	22.3937	23.0691	23.0341	21.8699					2	2	2	6.9	6.9	6.9	40.435	0.0006035	5.5329	2994300000	14	8	0.136904	0.86428	-0.204272	-0.355473	0.762209	0.236774	-0.740503	-1.46779	0.685983	0.320092
26.4354	26.2065	26.5533	26.5117	26.2948	26.3049	26.2595	26.1099	26.072	26.3736	26.3817	26.3384	26.0281	26.3247	26.3667	26.2558	26.1117	26.2751	26.2205	26.3782	26.1928	25.8735	26.3927	26.4139					9	9	9	19.9	19.9	19.9	58.715	0	323.31	59476000000	22	179	0.877575	0.350453	-0.128579	-1.63752	1.1641	0.107962	-0.157389	-2.04099	0.707433	0.309787
24.9875	25.4578	25.733	25.4629	25.5277	25.4496	25.4467	24.6619	25.1009	25.795	26.018	25.4624	25.6808	25.4877	25.3401	24.8581	25.0435	25.57	25.6428	25.3289	24.9753	25.131	25.9105	25.2053					4	4	4	38.6	38.6	38.6	18.686	0	90.571	18621000000	10	78	0.0352305	0.965543	-0.0222508	-0.100309	0.274224	0.630514	-0.10638	-0.647592	0.159551	0.804804
27.6137	27.5784	27.7491	27.6673	27.7559	27.5686	27.6946	27.3533	27.7111	27.9699	28.1087	27.954	27.9585	27.5785	27.6481	27.6624	27.5976	27.7653	27.9552	27.8547	27.6209	27.3567	27.9495	27.9078					18	18	18	42.9	42.9	42.9	62.355	0	323.31	113310000000	31	331	0.612957	0.473135	0.143133	1.23853	0.296053	0.601079	0.0462449	0.690214	0.557178	0.408115
22.7079	23.5135	23.5551	22.6106	23.12	23.7159	23.6913	22.7162	22.7767	23.0133	24.2507	23.7374	24.2641	23.849	21.753	23.2704	21.8756	24.2403	22.5168	21.4323	21.6584	24.4762	24.2713	23.5049					4	4	4	23.2	23.2	23.2	36.971	0	105.99	2721500000	20	30	0.205315	0.804877	0.160441	0.5068	0.00331588	0.996119	0.0049111	0.00977382	0.156867	0.808404
23.2972	26.4904	21.8437	27.4888	26.6877	22.425	22.8643	22.4163	22.5888	21.9238	26.7338	21.9332	22.3031	26.1811	21.9035	22.3874	22.1018	21.7582	26.4496	22.1468	23.0802	21.9245	21.8998	22.9463					3	3	3	18	18	18	40.375	0	92.865	18220000000	15	12	0.653267	0.456429	-1.62874	-1.30174	0.843434	0.203439	-1.93292	-1.58784	0.670605	0.329461
24.3498	24.1688	24.2936	24.031	24.4509	24.6702	24.3439	23.9696	24.105	24.2691	24.2221	24.3786	24.098	23.9955	21.2048	24.1784	22.5554	23.9726	24.4477	24.1409	24.1841	23.2369	23.8832	24.2389					4	4	4	7.3	7.3	7.3	65.426	0	8.7864	5770500000	14	23	0.479308	0.56079	-0.112697	-1.02025	1.12183	0.11616	-0.993265	-1.98265	0.823677	0.249202
23.6279	21.5493	23.4227	23.8005	23.6249	23.1044	23.2206	23.1341	23.2441	23.8709	23.3628	22.84	23.1955	24.0023	23.2163	23.2129	23.2471	23.2218	24.0447	22.789	23.5105	23.2048	23.6204	22.7898					8	8	8	24.1	24.1	24.1	56.057	0	63.295	5350500000	27	42	0.0908813	0.905932	0.0904932	0.245303	0.174389	0.75185	0.161072	0.440014	0.133698	0.831872
24.8687	25.1492	25.2575	25.5439	25.2021	24.7589	24.7993	24.6107	24.8367	22.2918	25.1379	24.8686	25.3843	22.0521	22.4677	24.1092	24.0469	24.8662	24.8521	24.7153	21.786	22.6046	21.9731	24.7572					2	2	2	8.1	8.1	8.1	19.406	0.0037594	2.0872	6927900000	12	10	0.837105	0.369278	-0.705879	-1.57859	1.41763	0.0659026	-1.30897	-2.38588	1.67813	0.062332
24.4019	24.3611	24.3211	24.2206	21.7821	23.5655	23.7914	23.3393	22.9755	23.0834	21.782	22.856	23.3233	23.3645	23.2211	23.3515	22.647	21.2287	23.2253	23.0338	21.5844	22.2959	20.6469	21.9809					4	4	4	11.8	11.8	11.8	33.851	0	19.123	4206100000	23	15	0.857609	0.358265	-0.80411	-1.60852	0.919396	0.176113	-0.919357	-1.6978	1.78608	0.0517966
21.6299	22.2028	21.7111	22.9158	24.175	23.2768	23.8571	23.6967	23.5815	22.4239	22.303	23.0923	24.9542	22.0608	23.4804	24.0492	23.6393	23.946	24.5765	23.7537	24.5182	22.1194	23.0445	24.3516					2	2	2	16.1	16.1	16.1	13.132	0	6.7803	3073900000	5	34	0.490637	0.553723	0.507181	1.03935	1.02741	0.139516	1.0364	1.85104	1.05608	0.1702
25.1319	24.9154	25.1664	25.1517	24.7498	25.3622	25.1781	24.6775	24.9318	25.4204	24.5291	25.6552	25.0679	25.2588	24.958	25.0991	25.0239	25.1897	24.6021	24.9266	24.3806	24.7188	24.6373	24.7923			+	WT_38_WT_0	5	5	5	32.9	32.9	32.9	23.015	0	52.722	11681000000	8	72	0.0249615	0.978759	-0.0142097	-0.0718415	0.0740451	0.895237	0.0199995	0.202946	2.22559	0.0277698
25.2368	24.9618	25.4109	25.4386	25.7521	25.4022	25.5342	25.4075	25.2401	25.9095	26.1947	25.6893	25.577	25.3244	25.392	25.3107	25.375	25.63	25.7723	25.708	25.1436	24.5549	25.6606	25.4921					5	5	5	21.3	21.3	21.3	47.89	0	130.32	23262000000	20	76	0.89807	0.338984	0.295492	1.66713	0.234016	0.67747	0.0677668	0.566684	0.0345897	0.960879
21.5351	22.8499	22.0884	21.7223	22.7155	22.2132	22.4506	21.8898	21.6273	22.1893	22.6681	23.1778	22.2777	22.8449	22.3391	22.816	22.9353	22.9914	22.9806	22.4344	23.1829	23.7524	23.1115	22.0838					4	4	4	41.9	41.9	41.9	11.088	0	12.404	1516400000	4	5	NaN	1	0	NaN	1.18182	0.104707	0.513343	2.06537	1.3464	0.105638
26.6835	26.6882	26.8466	26.8311	26.834	26.699	26.5754	26.4687	26.5295	27.0061	26.8043	26.3226	26.7299	26.8368	26.4807	26.3661	26.5243	26.6514	26.5962	26.5266	26.5488	26.421	26.5397	26.454			+	WT_38_WT_0	16	16	16	50	50	50	47.213	0	323.31	48331000000	27	185	0.701911	0.428717	-0.145962	-1.37668	1.22168	0.0976162	-0.165529	-2.12	3.81627	0.0032
24.9249	24.8781	24.8151	24.9476	25.1265	24.57	25.0772	25.844	26.1802	24.9843	25.2732	24.2913	24.8237	24.7414	25.4377	25.2343	25.272	24.3017	24.2966	24.8614	25.7827	25.1245	24.7893	25.0733					7	7	7	37.9	37.9	37.9	24.258	0	54.787	10792000000	14	54	0.721483	0.421786	0.397973	1.40645	0.194872	0.721303	0.09141	0.484524	0.212153	0.749401
24.6916	25.1013	24.7656	24.5558	24.5	24.396	24.6257	23.9515	24.1549	24.6003	24.3368	24.0012	24.6918	24.2351	24.1294	24.217	24.0329	24.2888	24.3829	23.9242	24.1068	24.061	24.6155	24.3114		+	+	WT_19_WT_0;WT_38_WT_0	5	5	5	14.6	14.6	14.6	67.551	0	116.82	7080000000	28	27	1.49076	0.145315	-0.389967	-2.48432	1.81408	0.0325714	-0.402555	-2.91837	1.87753	0.0472039
24.7172	24.619	24.828	24.3757	24.0918	24.2204	24.3277	24.6727	24.3042	24.0133	24.534	23.7049	24.2494	23.8829	24.0153	24.1755	24.1315	24.3079	24.3169	24.2426	24.2515	24.1238	24.3728	24.5541					2	2	2	11.1	11.1	11.1	31.496	0	153.84	6337400000	7	49	0.56126	0.513885	-0.21587	-1.15581	1.56004	0.0503517	-0.348262	-2.57738	0.613635	0.369474
24.5894	25.0382	25.1015	24.7238	25.2748	22.1901	24.8656	24.2279	23.8628	24.7847	25.2667	24.6282	24.8906	24.2973	24.1682	24.2268	24.5039	24.9673	24.8229	24.6839	24.0047	24.0177	25.1676	24.3284					3	3	3	20	20	20	22.058	0	39.771	7960500000	10	64	0.086185	0.907396	0.119698	0.233608	0.0158982	0.981091	0.0227006	0.046207	0.012077	0.985532
24.0384	24.2067	24.7391	24.5194	24.6008	24.5262	24.8723	24.439	24.4771	25.2611	25.3297	25.005	25.6408	25.2721	24.7091	24.5911	24.9912	25.2065	25.2787	24.9598	25.0609	22.6503	25.2343	24.973		+		WT_19_WT_0	4	4	4	31.8	31.8	31.8	21.768	0	158.57	11495000000	6	40	1.4566	0.153045	0.458953	2.43837	2.09372	0.0204615	0.630046	3.29666	0.249126	0.704734
26.8054	26.8909	27.0946	27.0917	27.1614	26.9977	27.2154	27.0627	27.1955	27.2577	27.64	27.4109	27.1345	26.9859	27.2767	26.8454	26.9438	26.9767	27.0861	27.1294	26.8163	27.2018	27.2747	27.0782					8	8	8	78.4	78.4	78.4	12.945	0	265.94	84392000000	6	217	1.81231	0.0948451	0.290089	2.91598	0.0891846	0.875745	0.020215	0.241088	0.509264	0.445221
24.3843	24.2937	24.4062	24.3207	24.4868	24.6224	24.7504	24.6234	24.1797	24.3568	24.5298	24.2013	24.1413	24.7089	24.3422	24.5179	24.1072	24.4495	24.5429	24.5678	24.7808	24.9134	24.6012	24.8184			+	WT_38_WT_0	14	11	11	29	24.1	24.1	78.786	0	219.37	16843000000	36	89	0.0723363	0.922113	0.0212148	0.198578	0.151157	0.78601	-0.0411711	-0.388118	2.29723	0.0256693
25.4	25.4798	25.8682	25.8782	25.824	25.5728	25.6584	25.3	25.139	25.8245	25.7816	25.358	25.4738	25.2894	25.3575	25.3222	25.0123	25.3453	25.4373	24.759	25.0219	24.5443	25.3883	25.4898		+	+	WT_19_WT_0;WT_38_WT_0	4	4	4	30.1	30.1	30.1	30.321	0	87.646	18426000000	14	82	0.533605	0.535754	-0.160237	-1.11072	2.21311	0.0167442	-0.370411	-3.46008	1.93441	0.0433298
26.9243	26.6067	26.7233	26.5548	26.4071	26.7145	26.6728	26.5521	26.7827	26.5963	26.8655	26.6155	26.6436	26.512	26.6039	26.5156	26.5115	26.4315	26.3566	26.4528	26.4282	26.2782	26.3654	26.1523			+	WT_38_WT_0	17	17	17	58.8	58.8	58.8	49.34	0	299.68	58962000000	23	249	0.111387	0.886154	0.0256955	0.295346	0.797047	0.22255	-0.118765	-1.51963	2.4112	0.0222545
27.5967	27.4713	27.7046	27.7117	27.6175	27.6972	27.3543	27.4481	27.6099	27.7293	27.6623	27.7732	27.8196	27.5882	27.4205	27.4931	27.5464	27.9606	27.8186	27.6595	27.572	27.2881	27.7143	27.7104					17	17	17	58.1	58.1	58.1	44.575	0	323.31	187990000000	20	379	0.193305	0.808541	-0.0369771	-0.481158	0.018172	0.97888	0.00489902	0.0526846	0.0247358	0.970463
26.2724	26.3513	26.177	26.0555	26.0185	26.2263	26.0938	25.5881	25.7333	26.1752	26.3773	25.9958	26.0333	25.7857	25.7567	25.7023	26.0087	25.9943	26.1728	25.9487	25.9107	25.8916	26.2986	26.091		+		WT_19_WT_0	14	14	14	39	39	39	36.351	0	178.8	43558000000	18	190	0.758769	0.403799	-0.189584	-1.46264	2.4636	0.0110787	-0.303328	-3.8083	0.818423	0.251773
25.6964	25.7246	25.9204	25.9329	25.7526	25.7078	25.8036	25.4294	25.5686	25.9999	25.7462	25.7096	25.9711	25.4493	25.6094	25.6227	25.4087	25.7772	25.7589	25.6783	25.4216	25.346	25.7707	25.6729					9	9	9	31.6	31.6	31.6	36.115	0	70.496	39305000000	18	178	0.392269	0.637977	-0.0795596	-0.868931	0.818514	0.213869	-0.149384	-1.5513	1.21617	0.130365
22.3713	21.8229	21.4195	23.6631	23.1763	23.976	24.4038	24.4777	22.2432	23.9861	24.4726	20.8985	22.3702	25.0287	23.2783	24.437	22.8421	24.4247	24.3865	24.1134	24.4184	24.2048	24.3755	22.0634					2	2	2	18.2	18.2	18.2	33.377	0	111.15	3856900000	8	12	0.415092	0.619708	0.675464	0.909446	0.888389	0.187737	0.99198	1.65316	1.21384	0.130685
25.1233	25.2884	26.0534	22.0015	25.1487	25.0602	25.1168	22.2346	25.0566	22.1173	22.9352	22.5779	22.2505	22.5597	22.809	21.1559	24.7045	24.7955	24.4798	24.7013	21.9506	22.5802	24.7813	22.0658					3	3	3	19.6	19.6	19.6	33.357	0	51.972	9995700000	7	15	0.981016	0.291836	-1.43954	-1.78562	1.21457	0.0987415	-1.73341	-2.11027	0.913115	0.215715
28.3746	28.2982	28.4994	28.4744	28.1991	28.4194	28.2855	28.2015	27.9404	27.9593	28.5312	28.0117	28.2575	26.9858	28.1358	27.9631	27.8445	28.362	28.6546	28.3712	27.9794	27.8579	28.4118	28.566					41	41	41	70.9	70.9	70.9	60.396	0	323.31	370250000000	34	868	1.22392	0.202309	-0.22256	-2.12307	1.26171	0.0905744	-0.45272	-2.17466	0.206847	0.751089
31.1284	31.2045	31.4355	31.4373	31.365	31.2806	31.1897	31.0672	31.0586	31.384	31.7551	31.1527	31.3244	31.3931	31.0368	31.1396	31.173	31.2249	31.5717	31.3654	31.3038	31.0959	31.512	31.423					73	73	73	67.3	67.3	67.3	96.385	0	323.31	5026200000000	43	4080	0.129351	0.873332	-0.0406577	-0.337908	0.630066	0.309376	-0.0932601	-1.26549	0.3616	0.576225
22.6727	22.2575	26.3061	25.8589	26.1426	21.96	26.2637	23.1544	22.5621	26.4585	22.6312	26.5731	26.6498	26.1135	25.8419	26.1455	26.0764	26.4736	26.7599	26.3397	25.8625	25.7568	26.3692	26.211					5	5	5	28.4	28.4	28.4	38.473	0.00060569	5.7265	21153000000	14	18	0.131587	0.869866	0.40753	0.343128	1.37508	0.0717466	2.01714	2.32845	1.3657	0.102896
26.201	26.0604	25.983	26.1039	25.9124	25.4558	25.9435	25.3512	25.2478	26.0112	26.239	25.6241	25.826	25.378	25.506	25.5877	25.4297	25.8066	25.9261	25.6795	25.4668	25.3598	26.1844	25.6818		+		WT_19_WT_0	9	9	9	28.7	28.7	28.7	51.807	0	141.64	25816000000	27	95	0.541179	0.529121	-0.216647	-1.12313	1.68691	0.041994	-0.363779	-2.74759	0.748242	0.287499
27.0809	27.2802	27.3408	27.5779	27.5766	27.5103	27.5455	27.773	27.7209	27.6058	26.7204	27.9283	27.7434	28.3724	27.9963	27.7914	27.7574	27.9477	27.7774	27.7053	27.6981	27.4643	27.4908	27.5942		+		WT_19_WT_0	6	6	6	39.1	39.1	39.1	9.8401	0	254.08	82729000000	6	168	0.356514	0.66484	0.154525	0.804104	2.7913	0.00744186	0.540317	4.27782	1.41101	0.0958617
26.7103	26.9092	26.9657	26.6986	26.6927	26.3269	26.2444	25.5961	25.7849	22.3546	26.5038	22.3199	22.8181	23.8861	25.4708	25.6805	22.2956	25.7886	23.4809	21.9077	25.7409	22.6122	26.6044	25.9911		+		WT_19_WT_0	2	2	2	7.2	7.2	7.2	45.685	0	40.158	13164000000	17	35	1.43545	0.159664	-1.91664	-2.4099	2.43308	0.0115628	-2.39394	-3.76543	1.7803	0.0518655
27.7906	27.7584	27.736	27.8321	27.877	27.8363	27.5959	27.6387	27.6551	27.6837	27.5753	27.702	27.3748	28.0642	27.7484	27.7829	27.7427	27.7839	27.669	27.877	27.6602	27.5974	27.7894	27.7646	+			WT_9_WT_0	14	14	14	39.5	39.5	39.5	43.323	0	323.31	149290000000	20	367	3.60217	0.0151429	-0.163281	-5.53309	0.251289	0.658668	-0.0555751	-0.601843	0.903114	0.218184
25.1858	22.568	24.9762	24.9668	24.9262	24.7916	24.949	24.5067	24.8483	25.4815	25.9195	24.7159	25.0034	24.9949	22.7393	25.0914	25.0674	25.1895	25.2061	25.0128	25.219	24.7705	25.3832	25.2645					4	4	4	6.2	6.2	6.2	88.683	0	51.547	8609000000	39	49	0.523999	0.538857	0.501072	1.09491	0.0727114	0.89658	0.111899	0.199538	0.709319	0.308565
23.1494	22.723	21.9729	22.0754	22.2913	22.7559	22.777	22.2572	22.4121	21.8847	23.4284	21.4447	23.5053	21.8319	22.882	22.4329	21.7561	23.0413	22.0766	22.144	22.5983	22.4345	22.1514	22.7096					2	2	2	10.5	10.5	10.5	22.623	0	49.137	919070000	13	14	0.146039	0.851785	-0.127305	-0.376469	0.0872701	0.878359	0.0802396	0.236318	0.280568	0.668416
24.1242	24.3117	24.6471	24.752	24.3951	24.1553	24.552	23.8766	24.1039	24.5893	24.7753	24.0483	24.7057	24.1271	24.1346	24.3257	23.978	24.2299	24.444	24.3104	24.2173	23.2273	24.7451	24.3855					8	8	8	54.6	54.6	54.6	26.59	0	107.39	11981000000	12	83	0.159013	0.841957	-0.0733248	-0.405845	0.470399	0.431582	-0.147373	-1.00514	0.324481	0.617541
28.0836	28.1197	28.4786	28.2027	28.2014	28.5166	28.0708	27.9427	28.2275	28.227	28.5095	28.1417	28.3583	28.274	28.0739	28.3001	28.2756	28.3002	28.6574	28.209	28.4858	28.3189	28.3818	28.3583					29	29	29	62.5	62.5	62.5	71.741	0	323.31	386970000000	30	888	0.323462	0.692047	-0.0805861	-0.74256	0.0137918	0.983662	-0.00343037	-0.0401778	0.698677	0.314438
24.7166	24.3047	24.4736	24.2891	24.3369	24.5478	24.4219	24.4305	24.5372	24.771	24.677	24.3533	24.4732	24.2069	24.2292	24.3793	24.557	24.4019	24.4453	24.685	24.4503	24.0564	24.6223	24.4945					12	12	12	18.9	18.9	18.9	116.12	0	109.01	15444000000	57	88	0.416478	0.620552	0.0870536	0.911886	0.351615	0.535762	-0.0702016	-0.795084	0.0446298	0.944096
24.4326	25.0383	25.1107	25.2098	25.264	24.8618	25.22	25.1708	24.8794	25.3444	25.6649	25.0121	25.2466	24.9975	24.7474	24.4575	24.7228	24.8112	25.0852	24.9018	24.8785	24.627	25.0859	25.2466					7	7	7	35.3	35.3	35.3	27.617	0	301.98	15670000000	13	89	0.695643	0.432336	0.229077	1.3671	0.431512	0.462245	-0.155714	-0.938209	0.0352815	0.959983
26.569	26.3784	26.7158	26.7724	26.5343	26.6183	26.7651	26.3089	26.3328	26.557	26.8817	26.5004	26.6071	26.3466	26.0001	26.3577	26.3245	26.5173	26.5693	26.3159	26.3095	26.0434	26.7182	26.6407					14	14	14	31.8	31.8	31.8	62.64	0	292.48	57340000000	33	213	0.142294	0.85752	-0.0403922	-0.367894	1.38023	0.0712	-0.239165	-2.3354	0.712898	0.306422
22.2076	23.2295	22.7187	22.3722	22.1615	22.606	25.2758	24.072	23.8285	24.045	24.0956	24.2182	23.724	23.6945	23.8745	23.7496	23.6107	23.6119	23.7314	23.6631	23.7735	23.3564	23.8257	23.8915	+	+	+	WT_19_WT_0;WT_38_WT_0;WT_9_WT_0	3	3	3	17.3	17.3	17.3	40.798	0	140.7	3740000000	19	22	4.11596	0.01	1.7066	6.41774	4.39584	0.000952381	1.1616	6.93504	4.12518	0.00244444
24.7946	24.4804	24.1405	21.5903	24.3074	24.6295	24.1888	25.29	25.1236	24.6117	21.5194	22.791	24.888	24.8597	25.0496	24.8725	24.5663	24.2458	24.4715	24.5575	24.9325	24.68	24.7271	24.1695					5	5	5	13.1	13.1	13.1	61.587	0	48.332	7331500000	26	43	0.0313951	0.969784	-0.0696955	-0.0897459	0.78575	0.227029	0.75654	1.50287	0.587032	0.385847
25.1144	24.3875	24.2057	24.4387	24.2043	22.158	23.0766	24.8297	24.2716	24.4788	24.8268	24.2573	24.4229	22.4005	24.2388	23.9122	22.8711	23.9707	24.8149	24.1418	22.9045	24.9023	24.2375	24.1831					4	4	4	45.6	45.6	45.6	12.934	0	47.337	5145700000	3	21	0.16622	0.836551	0.205376	0.421944	0.383439	0.50733	-0.448735	-0.85308	0.0823851	0.897318
24.8155	21.8697	23.9962	24.0443	22.9801	24.2281	24.2316	25.1447	25.0665	23.9158	21.4998	23.9933	22.3826	22.6613	24.4423	22.1978	24.3384	24.2321	22.1206	22.7331	24.7164	22.5661	23.91	24.4636					3	3	3	18	18	18	28.177	0	17.794	4605100000	13	16	0.184589	0.818355	0.319653	0.462317	0.182012	0.741002	-0.279894	-0.456709	0.149166	0.813677
24.8654	25.0681	24.8787	24.8765	25.1259	25.2655	24.8547	24.82	25.1907	24.9045	25.2317	24.7891	25.1762	24.7814	24.4961	24.6683	24.8321	24.6543	25.1643	25.1407	24.4715	24.9675	24.8103	25.2879					5	5	5	25.5	25.5	25.5	43.911	0	45.163	9607400000	20	51	0.184138	0.818593	-0.0482267	-0.461336	1.21384	0.09868	-0.245281	-2.10927	0.107249	0.862842
29.3063	29.2863	29.2267	29.1879	29.2261	29.2354	29.5417	29.4074	29.2969	29.305	28.5642	29.0524	28.7029	29.2099	29.1603	29.5175	29.7163	28.8662	28.9018	29.0486	28.9898	29.4987	29.4722	28.7492					16	16	16	47.7	47.7	47.7	31.777	0	323.31	246400000000	18	400	0.134699	0.86577	-0.0501884	-0.350365	0.119364	0.833317	-0.0492719	-0.314386	0.503725	0.44879
25.2067	25.1423	25.3484	25.1271	25.1894	25.2633	25.5371	25.2503	25.3105	25.475	25.1734	25.4855	25.5602	25.6937	25.6378	25.4892	25.4668	25.558	25.6247	25.6194	25.5764	25.6287	25.5104	25.452		+	+	WT_19_WT_0;WT_38_WT_0	8	8	8	16.3	16.3	16.3	78.011	0	264	29809000000	22	119	1.35947	0.168534	0.159092	2.30734	4.57799	0.00105263	0.354764	7.28658	4.9003	0.0012
25.0057	25.2457	25.5187	25.2868	25.6577	25.3581	25.5889	25.0289	24.8589	25.2618	25.7738	25.0769	25.2351	25.3895	25.1275	25.4113	25.1021	25.4225	25.36	25.23	24.911	25.6191	25.8816	24.9256					7	7	7	30.2	30.2	30.2	36.838	0	223.81	14257000000	18	61	0.188775	0.81395	-0.0805655	-0.471391	0.241932	0.670268	-0.064112	-0.582875	0.0473017	0.940154
22.3916	23.8294	23.972	23.1451	23.7433	23.552	21.836	20.8722	23.0788	22.2596	23.7262	23.9665	23.5087	24.0803	22.1568	21.2715	23.2147	21.9637	22.0506	23.2844	23.1874	22.0106	23.44	22.15					4	4	4	13.3	13.3	13.3	41.143	0	52.278	2093000000	22	13	0.78957	0.386332	-0.815724	-1.50855	0.774777	0.232082	-0.739648	-1.48655	1.16766	0.141802
26.38	26.2796	26.012	25.7782	26.5371	26.0838	27.6162	26.8986	26.628	27.0259	26.4022	26.8553	25.9919	25.8495	26.8467	26.6756	26.1017	26.3084	27.2056	27.1977	26.1641	25.8875	27.493	26.8457	+			WT_9_WT_0	18	18	18	29.7	29.7	29.7	86.029	0	323.31	64879000000	37	319	2.30494	0.0340206	0.72594	3.58682	0.249273	0.660654	0.117211	0.597772	1.26957	0.120158
26.3852	26.5872	26.5952	26.5348	26.3901	26.3869	26.564	26.016	26.2359	26.8086	27.0642	26.8171	26.6557	26.5487	26.3233	26.2086	26.2676	26.5866	26.5605	26.4789	26.2539	25.998	26.479	26.3129					9	9	9	45.6	45.6	45.6	26.372	0	282.47	41051000000	9	184	0.26357	0.755093	0.1044	0.626469	0.226015	0.68448	-0.0481529	-0.550179	0.72411	0.299027
25.026	25.1205	24.7025	24.8798	24.866	25.0566	25.0271	24.2335	24.5221	24.6844	24.7412	24.7069	24.9598	24.4169	24.5173	24.4835	24.2119	24.7065	24.7239	24.711	24.696	24.1064	24.6998	24.5079		+	+	WT_19_WT_0;WT_38_WT_0	5	5	5	11.4	11.4	11.4	70.839	0	36.611	10878000000	31	43	1.37439	0.169307	-0.289383	-2.32751	2.02939	0.022753	-0.392598	-3.20914	1.97134	0.0416484
26.5456	26.8261	26.8686	26.8105	26.8202	26.6317	26.9614	26.2982	26.4237	27.0904	27.0763	27.0818	26.9959	26.7418	26.7182	26.5153	26.5978	26.8357	27.0385	26.8662	26.5277	26.7131	26.9463	26.8312					26	26	26	73.8	73.8	73.8	49.133	0	323.31	135150000000	32	441	0.181267	0.820815	0.071517	0.455084	0.0678021	0.904107	-0.0163635	-0.186926	0.339106	0.601103
23.4485	23.0737	22.975	22.9353	22.7094	23.167	22.881	23.2936	23.6208	22.9704	23.5057	23.1882	23.0817	23.1897	23.6731	24.0368	23.527	23.5071	23.3469	23.2495	23.7281	23.6961	23.3091	23.5479		+	+	WT_19_WT_0;WT_38_WT_0	8	8	8	33.9	33.9	33.9	52.871	0	57.236	6483600000	22	45	0.607014	0.476596	0.191788	1.22912	1.58236	0.0488324	0.451093	2.60733	2.05921	0.0358061
22.6264	22.6273	23.1546	21.7586	22.6287	22.0302	22.1961	24.5853	22.3712	21.6741	21.3133	22.381	21.8427	21.3312	24.4959	24.5795	24.5176	23.2063	22.6398	22.5572	24.7655	21.4498	24.3892	24.4674					5	5	5	9	9	9	79.109	0	8.2257	4481300000	40	29	0.0350601	0.964569	-0.0507994	-0.0998409	0.696293	0.272228	0.857877	1.36809	0.815757	0.253041
25.6905	25.985	26.1703	26.0717	26.0454	26.0367	25.7496	25.5763	25.8305	25.9749	26.3143	25.8898	26.0611	25.6308	25.7145	25.7087	25.7046	25.7586	26.149	25.8331	25.5653	25.5075	26.0299	25.8322		+		WT_19_WT_0	26	26	26	31.3	31.3	31.3	162.49	0	323.31	81689000000	78	380	0.416133	0.620326	-0.110665	-0.911279	1.57794	0.0492938	-0.236844	-2.6014	0.767007	0.279487
25.0148	25.2822	25.3653	25.3478	25.4462	25.4043	25.3652	24.88	25.0182	25.6239	25.7827	25.4323	25.4733	25.3146	24.9592	25.1237	25.172	25.3306	25.7493	25.4471	25.1639	24.9025	25.5261	25.222					9	9	9	30.1	30.1	30.1	51.67	0	114.52	26101000000	24	88	0.0968531	0.899486	0.0402883	0.260045	0.372989	0.51285	-0.0812079	-0.834188	0.0657739	0.914532
25.4932	25.1421	25.0039	25.1498	25.1619	25.1983	25.0983	25.3803	25.2041	25.4243	26.0818	25.3291	25.2095	25.369	25.3921	25.3153	25.2637	25.2611	25.4489	25.3609	25.267	25.7302	25.6264	25.4245			+	WT_38_WT_0	5	5	5	38.5	38.5	38.5	21.249	0	102.3	22181000000	10	122	0.759076	0.404216	0.228111	1.4631	0.803953	0.219977	0.110252	1.52984	1.84031	0.0477117
25.463	25.5661	25.6849	25.5759	25.6975	25.4286	25.4873	25.0728	25.1035	25.4929	25.909	25.3795	25.6941	25.1957	25.0864	25.1346	25.1901	25.2183	25.549	25.2982	25.2399	24.7527	25.3853	25.5324		+		WT_19_WT_0	14	14	14	38	38	38	45.069	0	249.57	34561000000	24	177	0.598721	0.479769	-0.161818	-1.21595	1.97225	0.0257121	-0.316139	-3.13168	1.25774	0.122097
25.643	25.5472	25.5066	25.52	25.4995	25.7171	25.8535	25.6043	25.6415	25.8254	25.5045	25.65	25.4588	25.7941	25.5759	25.926	25.7171	25.7272	25.6613	25.8	25.7023	25.9957	25.7974	25.7823			+	WT_38_WT_0	17	17	17	18.6	18.6	18.6	118.2	0	323.31	34153000000	54	276	0.879955	0.348899	0.107627	1.64096	0.905914	0.181129	0.127626	1.67843	2.36183	0.0235214
23.0481	23.0295	23.3605	23.6259	23.589	23.4615	23.6388	23.2255	23.2829	23.8563	23.2601	23.7294	23.9977	22.9976	23.5821	23.2372	22.8152	22.8183	23.6315	23.4825	23.1381	23.7077	23.0521	23.405					2	2	2	5.6	5.6	5.6	41.04	0	24.685	5126700000	15	34	0.436047	0.60042	0.146413	0.946099	0.204752	0.710689	-0.111066	-0.505605	0.127484	0.839531
25.3468	25.7703	26.0011	26.0084	26.0347	25.9977	25.8969	25.7383	25.8131	26.434	25.7892	26.2932	26.0417	26.6196	26.0176	25.8836	25.8949	26.1194	26.2481	26.0633	25.7935	25.8633	26.2161	26.1246					7	7	7	37	37	37	31.505	0	323.31	35573000000	20	169	0.367684	0.65622	0.134264	0.824542	0.792203	0.224483	0.236283	1.51245	0.739548	0.290534
26.8212	26.7576	26.7278	26.6607	26.6155	27.0044	27.0508	26.7418	27.0418	26.7847	25.685	26.9063	26.8097	26.9291	26.5233	26.7383	26.532	26.5614	26.6471	26.4317	26.5943	26.4742	26.4668	26.2405			+	WT_38_WT_0	7	7	7	52.5	52.5	52.5	22.882	0	323.31	74947000000	14	147	0.10878	0.888191	-0.0628185	-0.289071	0.42317	0.472101	-0.0822442	-0.923635	2.29542	0.0255
27.0868	27.0236	27.0769	27.1725	26.9642	27.0912	27.1635	27.0356	27.1479	26.9974	27.2592	27.0812	27.1519	27.3679	27.0959	27.0736	27.125	27.2593	27.1269	26.931	27.166	27.0949	27.2922	27.2489					18	18	18	58	58	58	48.85	0	323.31	117950000000	21	395	0.426501	0.60904	0.0449286	0.929464	1.14976	0.111253	0.109728	2.02124	0.617561	0.367204
25.2222	25.5575	25.504	25.2802	25.1951	25.0262	25.3201	25.0605	25.2854	25.5696	25.2071	25.1207	25.4652	25.2673	25.3357	25.2626	25.3796	25.1028	25.2806	25.2593	25.0583	25.1271	25.1878	25.4217					11	11	11	27.9	27.9	27.9	45.334	0	259.45	26225000000	19	131	0.128634	0.874082	-0.0369527	-0.336231	0.0167817	0.980877	0.00467841	0.0487277	0.340349	0.599775
24.5403	24.3439	24.4812	24.1917	24.1458	24.0683	24.3983	23.5885	23.7785	24.4064	24.4526	24.4968	24.2203	24.35	24.1969	24.3348	23.8507	24.0148	24.3481	24.3106	23.8975	23.6453	24.2971	24.2211					7	7	7	22.2	22.2	22.2	42.264	0	31.367	11645000000	20	68	0.252271	0.766106	-0.108349	-0.603825	0.592714	0.33262	-0.133962	-1.20637	0.62245	0.364375
25.0328	24.9129	24.9717	24.6491	24.7587	24.7008	25.4419	24.781	24.9333	25.5548	25.6782	25.5736	25.7013	24.8524	24.8493	24.8439	24.959	24.9704	25.1651	24.9087	24.6683	24.9776	24.8294	24.801					10	7	7	26	22.9	22.9	47.088	0	230.05	24785000000	19	95	1.83937	0.0912464	0.489475	2.95238	0.635037	0.306192	0.191729	1.27328	0.237179	0.714281
23.7766	23.4718	23.5373	23.3228	23.1935	24.2099	23.1788	25.0095	24.9333	23.5404	21.7426	24.0305	23.0941	24.149	24.4536	24.3901	24.4807	23.5674	22.9509	23.928	24.6061	24.5958	22.7409	23.6228					4	4	4	34.6	34.6	34.6	20.484	0	165.18	6067600000	10	82	0.111507	0.886674	0.153887	0.295632	0.841988	0.204006	0.437179	1.58573	0.172461	0.788573
24.3613	24.6157	24.8288	24.1096	24.2698	23.9605	23.8438	23.5711	24.1942	24.5734	22.4508	21.959	23.9391	22.997	21.9697	23.7857	22.3047	23.8354	24.1166	24.1066	24.4686	21.9496	24.3607	24.1984		+		WT_19_WT_0	4	4	4	10.2	10.2	10.2	82.245	0	112.22	4667900000	28	20	1.22126	0.203132	-0.925526	-2.11943	2.08188	0.0206751	-1.219	-3.28052	0.588124	0.385649
27.7089	27.5823	27.8439	27.7641	27.6234	27.4815	27.5349	27.4311	27.5183	27.5115	28.1596	27.4611	27.5483	27.4113	27.4989	27.4521	27.4421	27.5527	27.6514	27.5833	27.3829	27.3068	27.6091	27.7486		+		WT_19_WT_0	17	17	17	47.4	47.4	47.4	51.233	0	323.31	90537000000	25	281	0.210863	0.797537	-0.0645971	-0.518525	1.96636	0.0257077	-0.183121	-3.12372	0.705558	0.309475
27.4547	27.6296	27.4347	27.6788	27.9126	27.5474	28.1374	27.8918	27.6681	28.4984	29.0378	27.9432	27.9847	28.1694	27.699	27.7924	27.7718	27.9634	28.0604	27.7912	27.7682	27.9376	28.016	27.899		+	+	WT_19_WT_0;WT_38_WT_0	7	7	7	57.6	57.6	57.6	18.033	0	320.89	124770000000	9	230	1.6669	0.117285	0.586505	2.72074	1.75254	0.0368931	0.287163	2.83567	2.23992	0.0270365
27.4169	27.3302	26.3546	26.7819	27.0398	26.7036	27.0448	27.7182	26.298	26.7718	26.8088	26.7251	26.0881	26.0988	26.8882	26.6384	26.1842	26.0469	22.6799	26.3895	26.4218	26.7129	26.6832	26.6053		+		WT_19_WT_0	4	4	4	25.6	25.6	25.6	21.725	0	58.246	26199000000	9	64	0.061832	0.934787	-0.0433852	-0.17144	1.73201	0.0385354	-0.613742	-2.8081	0.801436	0.260741
25.7808	25.5959	25.8875	25.724	25.7536	25.8056	25.8482	25.7613	26.0886	25.8902	25.8719	26.2973	25.9495	26.0075	26.2053	26.1371	25.9787	25.5647	25.5887	25.8664	25.5708	25.5369	25.056	25.8353					15	15	15	33.1	33.1	33.1	79.84	0	170.74	23776000000	39	103	1.31408	0.17817	0.201684	2.24585	1.25972	0.0906388	0.215887	2.17194	0.753526	0.285829
22.3002	21.3752	22.4545	24.7122	21.4183	21.9139	25.6815	22.6306	22.2202	25.7137	24.7009	23.0813	25.3542	25.4958	22.186	22.056	21.732	22.4465	25.335	21.8829	22.1223	22.9907	21.9962	21.2306					2	2	2	5.9	5.9	5.9	35.38	0	11.423	6999200000	16	16	1.15206	0.223814	1.64227	2.02441	0.455211	0.442442	0.849347	0.979188	0.111603	0.861156
24.2283	23.7916	23.6327	23.2866	23.9557	24.2909	24.011	25.1999	24.7329	24.0967	23.8884	24.6708	23.2996	23.2178	25.0015	24.749	24.2245	23.8686	24.3147	24.4407	24.4577	24.11	24.1552	24.609					9	9	9	19.6	19.6	19.6	74.782	0	53.748	5107500000	30	49	1.26781	0.1887	0.568966	2.18296	0.240254	0.672083	0.195868	0.579455	1.72084	0.0581452
25.7335	25.804	25.8507	26.0753	25.8972	25.7762	25.7957	25.5863	25.632	25.8745	26.2824	25.6174	25.9483	25.6831	25.8175	25.6918	25.6544	25.7032	26.0038	25.8007	25.7912	25.2509	25.9376	25.7292					10	10	10	60.3	60.3	60.3	23.984	0	303.34	41452000000	12	143	0.19808	0.810102	-0.0580997	-0.491394	0.834795	0.207265	-0.10643	-1.5752	0.393239	0.546665
24.4521	24.3981	24.7594	24.8835	24.6919	24.7249	24.929	24.894	24.4298	25.3795	25.0279	24.8784	24.9923	25.0052	24.7473	24.321	24.9781	24.6529	24.7592	23.9367	24.3892	24.3115	24.5295	24.5942					5	5	5	27.3	27.3	27.3	27.774	0	268.86	10312000000	15	83	1.03074	0.269061	0.271461	1.85572	0.454702	0.44266	0.131178	0.978314	0.896919	0.220086
26.0645	26.2515	26.1946	26.0317	25.7826	25.7734	25.6948	24.8283	25.2605	25.9379	26.2819	25.8043	25.8452	25.1815	25.1512	25.133	25.225	25.5036	25.6872	25.2055	24.8228	24.5853	25.5085	25.4885		+	+	WT_19_WT_0;WT_38_WT_0	2	2	2	30.6	30.6	30.6	6.9501	0	83.293	17228000000	4	71	0.911714	0.331544	-0.381756	-1.68677	3.12413	0.00381818	-0.676455	-4.77497	2.67467	0.014
24.4351	23.548	24.0393	24.1531	23.8852	24.2536	23.3685	24.4125	24.5305	23.7107	23.4043	23.3367	24.0691	24.222	24.2312	24.541	24.3115	24.1517	23.8334	24.1605	24.3079	24.3965	23.7886	24.3344					12	12	12	30.4	30.4	30.4	64.865	0	72.538	11978000000	28	77	0.475035	0.563403	-0.258498	-1.01301	0.727155	0.255044	0.202018	1.41505	0.205973	0.750729
27.8454	27.5415	27.8099	27.7396	27.7189	27.4221	27.8723	27.3189	27.2835	27.874	28.1001	27.5175	28.0392	27.7201	27.3672	27.5004	27.4468	27.7821	27.9031	27.5204	27.3258	27.0612	27.9041	27.5937					23	23	23	56.6	56.6	56.6	43.012	0	323.31	141450000000	20	382	0.0429715	0.956172	-0.0185159	-0.121383	0.113661	0.840139	-0.0369301	-0.300797	0.38362	0.554335
27.994	28.0783	28.2742	28.4547	28.3032	28.1479	28.5911	28.1234	28.1495	28.7203	29.2267	28.6931	28.6557	28.4895	28.209	28.2205	28.1328	28.6595	28.6534	28.3819	28.2096	28.4593	28.6189	28.4627					12	12	12	40.6	40.6	40.6	24.086	0	323.31	167510000000	9	229	1.18612	0.215278	0.37531	2.07127	0.829975	0.208846	0.185789	1.56814	1.64048	0.0666667
25.4424	25.542	25.5548	25.4527	25.4186	25.517	25.3586	25.038	25.1777	25.5483	25.8976	25.4499	25.5169	25.3842	25.1393	25.3311	25.4076	25.3207	25.5206	25.5703	25.3749	25.1635	25.5696	25.2869					9	9	9	45.6	45.6	45.6	35.816	0	160.24	30585000000	18	146	0.254798	0.765661	-0.0762005	-0.60891	1.473	0.059598	-0.137934	-2.46044	0.478085	0.469035
28.0165	28.1046	28.0038	28.0599	27.9724	28.0341	28.1472	27.5967	27.6976	28.1765	28.4526	28.2564	28.0981	28.064	27.9436	27.9719	27.7191	27.9759	28.218	27.9601	27.8014	27.2081	28.1183	28.0411					5	5	5	43.5	43.5	43.5	14.465	0	282.05	90691000000	8	182	0.0590471	0.935629	0.0226348	0.164159	0.59687	0.329933	-0.0697467	-1.213	0.432942	0.509243
23.0455	22.9485	22.2646	22.1768	23.1436	23.0567	21.8792	22.3634	22.2598	23.1888	22.4566	23.5789	23.3049	22.2321	22.7063	22.5448	23.3848	22.0844	22.1553	22.1299	22.919	21.9662	23.2056	23.2169					3	3	3	32.7	32.7	32.7	21.011	0	37.557	2241500000	9	11	0.194171	0.808905	-0.151487	-0.483019	0.0820289	0.884418	-0.0630356	-0.223182	0.24528	0.70694
21.7456	23.0238	23.6197	21.4903	23.834	22.9638	22.3934	22.3756	22.7221	24.1294	23.6914	21.7373	21.4928	22.7845	23.3243	21.7742	22.0049	22.0395	22.5671	23.5984	23.4571	21.659	23.6421	23.5331					2	2	2	9.5	9.5	9.5	31.666	0	23.553	2182600000	17	16	0.0407126	0.960064	0.0619847	0.115266	0.542275	0.36685	-0.542837	-1.12493	0.240323	0.711703
24.2322	24.2879	24.4371	24.1452	21.0405	21.3978	24.4335	23.0128	22.0592	21.2533	23.6209	23.0535	24.3045	21.8883	21.4433	23.1888	22.3859	24.2689	24.2071	24.1479	23.7036	22.1953	22.1155	24.1711					1	1	1	9.6	9.6	9.6	19.314	0	66.312	3426200000	7	7	0.175596	0.826214	-0.35127	-0.442669	0.166136	0.762856	-0.343531	-0.421757	0.0798805	0.896862
23.4864	23.3623	23.9005	23.0851	23.1481	23.503	22.9974	22.5304	22.0337	21.7724	22.8275	23.0688	23.1207	23.1155	22.9086	23.3412	21.5261	23.1455	21.2531	23.1439	22.329	22.8298	21.773	22.9639	+		+	WT_38_WT_0;WT_9_WT_0	4	4	4	19.5	19.5	19.5	26.67	0	22.001	2918300000	18	28	2.26267	0.038898	-0.875868	-3.52836	1.03578	0.137354	-0.554628	-1.8628	1.99364	0.0405618
28.8097	28.8418	28.869	28.7839	28.7627	28.7347	28.9135	28.5927	28.3278	28.8374	29.1554	28.6163	28.7832	28.4619	28.5607	28.4663	28.4436	28.7046	28.5644	28.6376	28.5129	28.6429	28.8135	28.1839		+		WT_19_WT_0	10	10	10	59.6	59.6	59.6	22.61	0	323.31	260810000000	12	451	0.201281	0.80888	-0.0597623	-0.498226	2.40479	0.0123441	-0.230257	-3.72581	1.67625	0.0624769
24.7968	25.0525	25.1512	25.2702	25.2549	25.2637	25.4646	25.5159	25.4533	25.7603	25.8742	25.4	25.376	25.757	25.3803	25.1966	25.2135	25.4511	25.6469	25.3934	25.2864	25.4748	25.3607	25.4696	+		+	WT_38_WT_0;WT_9_WT_0	9	9	9	35.7	35.7	35.7	36.759	0	323.31	37769000000	10	165	2.66961	0.0221875	0.446481	4.10137	1.39418	0.0690526	0.264171	2.35424	2.15486	0.0313514
24.7666	24.8939	25.04	24.7613	24.7914	24.9118	24.9386	24.8646	24.51	25.4081	24.5268	24.898	24.9561	25.2996	25.0543	24.9307	25.2519	25.2064	25.1788	25.266	25.0649	24.9958	25.1716	24.9813		+	+	WT_19_WT_0;WT_38_WT_0	2	2	2	13.8	13.8	13.8	27.708	0	99.21	8062200000	9	68	0.00753004	0.997103	-0.00312646	-0.0220898	2.07384	0.0208	0.255694	3.26957	2.50946	0.0194167
24.8776	24.6777	24.6984	24.6411	24.9449	24.6734	24.8721	24.7295	24.5337	24.9341	25.1674	25.0786	24.9831	24.9887	24.6576	24.7229	24.6935	24.8724	25.0122	25.1026	22.4961	24.9875	24.8178	24.9613					7	7	7	20.6	20.6	20.6	49.496	0	16.02	10583000000	26	55	0.615859	0.471585	0.133729	1.24312	0.38163	0.507907	0.067529	0.84982	0.180072	0.781258
24.5266	24.6248	24.4452	24.613	24.6006	24.2206	24.3965	23.3507	23.4816	24.1425	24.5884	23.8145	25.0394	23.3122	23.4799	23.1298	23.4368	23.9589	23.9558	24.1481	23.1575	22.8275	23.7991	23.6655		+	+	WT_19_WT_0;WT_38_WT_0	12	12	12	43.6	43.6	43.6	52.488	0	207.84	9644900000	24	70	1.53912	0.137766	-0.542786	-2.5493	1.62258	0.0462599	-0.778977	-2.6613	2.77325	0.0125479
24.2306	24.0582	24.2881	23.6922	24.1881	23.9255	24.4982	24.9861	24.1291	24.234	23.7085	24.3742	24.3903	24.2938	24.5275	24.0599	24.3693	22.1764	24.2406	24.0243	24.0446	23.7274	24.1365	23.9361					9	9	9	16.7	16.7	16.7	79.73	0	50.376	12397000000	48	34	0.664366	0.449382	0.257895	1.31896	0.0932139	0.869303	-0.0942535	-0.251078	0.15261	0.812627
25.5045	25.4813	25.9256	25.5299	25.5932	25.4536	25.3191	24.9156	25.0355	25.5711	25.9924	25.2166	25.3317	25.3345	25.1985	25.252	25.0308	25.3926	25.4964	25.4519	24.9539	25.049	25.3895	25.0968		+		WT_19_WT_0	5	5	5	18.8	18.8	18.8	49.049	0	114.56	17722000000	19	59	0.695877	0.43281	-0.239613	-1.36745	2.3462	0.0133264	-0.324654	-3.6441	1.77806	0.0519331
23.5169	23.9456	24.571	24.0788	24.1259	23.9236	23.9761	23.8771	23.7553	24.6709	24.5853	24.4035	23.9786	24.0365	23.8082	23.9043	23.5826	24.2811	24.4128	23.9837	23.7436	23.6573	24.3078	23.9472					5	5	5	25.8	25.8	25.8	38.178	0	137.11	7260500000	17	37	0.392717	0.638053	0.184422	0.869732	0.231702	0.676625	-0.0950874	-0.561924	0.0344111	0.960637
22.2168	21.5891	21.1613	26.0101	26.3188	22.3547	26.4844	21.8918	22.9592	27.115	21.7264	26.9185	26.4693	27.64	22.7276	22.634	21.7648	21.9943	26.3022	22.8736	22.0792	22.7535	22.075	23.0961					2	2	2	24.7	24.7	24.7	23.725	0.0048257	2.0224	20872000000	10	9	0.398964	0.633613	1.24072	0.880883	0.169785	0.75855	0.596521	0.429853	0.0240763	0.971355
23.0337	23.3213	23.6307	23.5006	23.4874	20.7772	23.7282	22.7671	23.3705	23.852	23.8719	23.4598	23.8625	23.1938	23.2416	23.2525	22.8844	23.5621	23.4475	23.3818	23.9142	24.3348	24.0848	23.6416					3	3	3	19.5	19.5	19.5	27.749	0	117.1	3655700000	10	30	0.561132	0.513335	0.549776	1.15561	0.356962	0.530025	0.374354	0.804928	0.985808	0.191002
25.6644	25.6129	25.8416	25.6239	25.5758	25.6827	25.8514	25.5149	25.5075	25.9553	26.1083	25.9082	25.5485	25.9494	25.703	25.5877	25.5417	25.7953	25.7585	25.6309	25.6766	25.8257	25.9198	25.7362					13	13	13	43	43	43	46.789	0	323.31	43928000000	21	194	0.661559	0.450134	0.140742	1.31461	0.101572	0.8586	0.0207348	0.271593	0.848357	0.238013
24.7704	24.7249	24.8028	24.655	24.9032	24.5359	24.8168	24.179	24.1828	24.7056	25.1403	24.3171	24.8253	24.5606	24.0518	24.2528	23.834	24.4596	24.5251	24.1513	23.7007	23.8987	24.6816	24.4056		+	+	WT_19_WT_0;WT_38_WT_0	5	5	5	24.1	24.1	24.1	30.699	0	238.13	10256000000	15	78	0.490952	0.554781	-0.175094	-1.03988	1.56347	0.0499525	-0.401332	-2.58198	1.94522	0.0428936
25.2669	25.3944	25.443	25.2711	25.1327	24.9756	25.3385	24.397	24.498	25.2617	25.45	24.6421	25.7486	24.649	24.7479	24.8192	24.7236	24.9968	25.474	25.058	24.8168	24.6415	25.4605	24.9583					11	11	11	50.8	50.8	50.8	33.59	0	65.597	18744000000	20	82	0.817113	0.376275	-0.316092	-1.54924	0.88776	0.187774	-0.299777	-1.65225	0.559497	0.406526
25.1889	25.3187	24.9766	25.2429	25.2228	24.7573	24.2746	24.875	24.1227	24.1739	24.2895	24.3789	24.0356	23.9842	24.6114	24.5621	24.5026	24.2635	23.7406	23.7405	24.5222	25.2496	24.0094	23.8163	+	+	+	WT_19_WT_0;WT_38_WT_0;WT_9_WT_0	6	6	6	67	67	67	11.318	0	137.37	7941100000	7	67	3.55539	0.0124706	-0.765415	-5.45633	3.65267	0.0012381	-0.791298	-5.61662	2.31858	0.0248387
22.4327	23.5821	23.3568	22.0828	22.6632	23.4511	23.5327	23.3958	22.931	22.3223	24.3001	23.5045	23.8535	23.3733	23.4326	22.5637	21.471	23.8783	23.3329	21.8662	23.1067	22.3232	23.6269	23.4336					4	4	4	51.1	51.1	51.1	15.68	0	72.279	2830500000	9	24	0.520437	0.537891	0.402925	1.08902	0.142135	0.799184	0.167285	0.36753	0.0182526	0.978992
25.8752	26.6734	25.8766	25.8551	26.1229	26.341	25.9175	25.8547	26.1048	26.2449	25.6247	26.3849	26.1364	25.9691	26.3155	26.0951	25.845	25.9389	25.6184	25.9938	26.0953	26.3757	25.8268	25.9474					6	6	6	17.7	17.7	17.7	65.366	0	6.6239	18050000000	30	13	0.240566	0.773247	-0.102101	-0.580091	0.197395	0.718806	-0.0740465	-0.489931	0.391841	0.547186
27.1146	27.0174	27.0086	26.5988	26.7653	26.884	26.6572	26.4167	26.8601	26.7427	26.9639	26.6873	26.6192	26.885	27.1055	26.9117	26.9315	26.9827	26.916	26.844	26.7532	26.8574	26.9392	26.7512					6	6	6	48.1	48.1	48.1	23.153	0	123.48	47368000000	10	89	0.865643	0.353931	-0.176837	-1.6202	0.0267258	0.966034	0.00780201	0.0767752	0.27521	0.674409
24.9629	24.7055	25.0465	25.4277	25.3444	25.1255	25.268	25.5743	25.7872	25.624	26.1006	25.8616	25.2862	26.1326	25.5307	25.539	25.7943	25.7396	25.7045	25.3867	25.5257	25.6049	25.6027	25.7169	+	+	+	WT_19_WT_0;WT_38_WT_0;WT_9_WT_0	3	3	3	20.8	20.8	20.8	14.879	0	139.36	24473000000	5	69	2.46093	0.0282025	0.600528	3.80454	2.28768	0.01516	0.568316	3.56292	2.68597	0.0134458
26.5859	26.7827	26.9609	26.7094	26.673	26.39	26.4301	25.8169	25.8396	26.2316	26.696	26.0392	26.2904	25.8426	25.9675	25.9803	26.3828	26.4586	26.3615	26.3013	25.8274	22.2754	26.6143	26.0645		+		WT_19_WT_0	4	4	4	26.5	26.5	26.5	20.369	0	104.25	19949000000	9	41	1.9833	0.0687213	-0.508087	-3.14665	2.6472	0.00888889	-0.529964	-4.06916	0.884824	0.224091
27.9294	28.3602	28.5307	28.5483	28.7015	28.3442	28.9443	28.3785	28.5055	29.2204	29.2338	29.0643	28.9045	28.5868	28.5648	28.5073	28.2705	28.6089	28.6466	28.5064	27.9006	27.8042	28.737	28.3129					2	2	2	63.4	63.4	63.4	9.0014	0	286.95	152370000000	3	153	1.60854	0.130368	0.488732	2.64247	0.620802	0.314152	0.171413	1.25091	0.173654	0.789027
30.2852	30.9201	31.0574	30.975	30.5825	30.8005	31.1921	30.133	29.6999	31.072	30.8269	30.874	30.785	31.3944	30.1953	30.5628	30.0471	31.3583	30.4458	30.8755	30.0069	31.3016	31.0715	30.8536					11	11	11	100	100	100	7.4983	0	323.31	805830000000	5	420	0.208469	0.800677	-0.13714	-0.513475	0.0642063	0.909481	-0.0462879	-0.177619	0.0169132	0.978746
23.9299	23.612	23.6548	23.8331	23.801	23.9196	23.749	23.329	24.497	23.623	23.4605	23.6988	23.2442	23.3749	24.0388	24.1612	24.4214	23.8889	23.8666	23.9749	24.2004	23.5917	23.9854	23.8099					6	6	6	22.9	22.9	22.9	38.841	0	54.815	5148400000	23	48	0.144783	0.852998	-0.065519	-0.373598	0.123412	0.826755	0.0631879	0.323961	0.551069	0.413599
25.8353	26.8708	27.2859	27.0865	27.1008	27.0989	26.5465	26.7886	26.8838	27.1075	26.4785	26.7958	26.8972	27.073	26.8993	27.1316	26.8757	27.0518	27.004	27.0275	26.6486	26.3752	26.8153	26.7672					7	7	7	8.8	8.8	8.8	142.78	0	38.465	49013000000	58	66	0.192931	0.808533	-0.112939	-0.480352	0.198383	0.717609	0.108409	0.492042	0.178833	0.782348
27.2806	27.1925	27.2476	27.0754	27.0666	27.2037	26.9131	27.1875	27.248	27.1171	26.4363	27.1598	26.9739	27.1685	27.0581	27.2652	27.2176	27.0535	27.1082	27.3434	27.224	26.8912	26.9614	27.1627					6	6	6	27.6	27.6	27.6	24.07	0	61.446	74331000000	14	148	0.650352	0.458505	-0.167421	-1.2972	0.434627	0.460102	-0.0549383	-0.94363	0.359638	0.577543
24.4099	24.0074	24.3811	24.5333	24.2891	24.2664	24.4136	23.8529	24.0916	24.5967	24.9662	24.8906	25.0222	24.5101	24.3877	24.3012	24.4382	24.1019	24.5993	24.3277	24.3418	24.5155	24.5551	24.4422					5	5	5	21.9	21.9	21.9	40.521	0	108.29	12240000000	19	94	0.351851	0.668202	0.154048	0.795519	0.467487	0.433228	0.145674	1.00018	0.944032	0.205088
25.3626	25.2118	25.2278	25.3356	25.0278	25.4526	25.2701	25.1585	25.6091	25.6205	24.7301	25.4422	25.673	26.1185	25.9143	25.6928	25.6367	25.9452	25.5	22.4276	25.7655	22.4756	23.1295	25.2987		+		WT_19_WT_0	4	4	4	10.4	10.4	10.4	50.492	0	21.523	17103000000	20	28	0.087137	0.905886	0.0353727	0.235986	3.67647	0.0011	0.56037	5.65622	0.992252	0.188546
25.4855	25.3958	25.4242	25.2529	25.2015	25.2648	25.0914	24.749	25.0984	25.3957	25.8006	25.1768	25.4839	25.3808	25.2296	25.1444	25.2889	25.4735	25.3827	25.3074	24.9411	25.3731	25.3734	25.2948					14	14	14	21.4	21.4	21.4	113.82	0	292.6	35212000000	45	140	0.346221	0.672867	-0.118793	-0.785113	0.0188859	0.979078	-0.00395489	-0.0547119	0.304184	0.640287
26.7308	26.8062	27.1085	26.9456	26.6942	26.9642	26.6963	26.6576	27.1794	27.3696	27.5333	27.2148	27.2491	27.681	27.0644	26.9001	27.3179	27.416	27.2676	27.0217	26.9181	26.5452	26.8484	27.0628		+		WT_19_WT_0	12	12	12	40.8	40.8	40.8	41.805	0	323.31	87147000000	17	262	0.759597	0.405921	0.233596	1.46388	1.93272	0.0266176	0.396496	3.07825	0.242419	0.70873
24.3374	24.9051	24.9572	25.3308	25.3612	25.2743	25.1949	24.9783	25.1673	25.112	25.7005	24.855	25.3226	25.1057	24.8268	25.0908	24.9803	25.2293	25.2787	25.1548	25.052	24.7742	25.479	25.2142					5	5	5	15.5	15.5	15.5	32.789	0	112.04	19897000000	15	80	0.304785	0.707835	0.140329	0.707026	0.143902	0.795813	0.064909	0.371581	0.303437	0.640208
25.8497	25.9909	26.3188	26.2652	26.1668	26.2801	26.0587	25.8714	26.3625	25.9396	25.6762	26.0015	26.0063	25.6934	25.9649	26.1084	25.9085	25.9705	26.1793	25.9461	26.1242	25.4435	25.9399	26.3542					13	13	13	54.4	54.4	54.4	34.727	0	323.31	44903000000	18	179	0.674333	0.444467	-0.160268	-1.33436	1.23682	0.0945959	-0.203235	-2.1407	0.462083	0.482303
26.2136	26.227	26.3562	26.2204	26.2237	26.1081	26.0273	25.5874	25.6497	26.1159	26.4198	25.9857	25.9278	25.7215	25.6275	25.8268	25.7432	25.8101	26.1347	26.0004	25.5662	25.42	26.3908	25.8476		+		WT_19_WT_0	4	4	4	27.9	27.9	27.9	25.549	0	182.92	31724000000	9	99	1.13752	0.228023	-0.260562	-2.00434	5.15375	0.0004	-0.448711	-8.48332	1.28037	0.11732
23.4746	23.3615	22.2371	23.5041	23.4139	23.3714	23.3337	22.3263	23.4118	23.5259	23.5518	22.862	22.0712	21.9717	23.3428	23.2188	23.3825	21.7947	22.7028	22.7111	21.5348	23.1568	21.4139	22.2291					5	5	5	28.1	28.1	28.1	36.069	0	18.913	2280400000	17	10	0.0763019	0.920832	-0.0584869	-0.208694	0.867646	0.195395	-0.596832	-1.62311	1.64317	0.0669774
24.3224	24.6288	24.6356	24.5717	24.5778	24.969	24.0901	24.9075	25.3636	24.5722	23.5979	24.9357	24.3426	24.8641	25.2799	24.7153	25.1065	24.4182	24.352	24.8666	24.8864	24.9702	24.3836	24.8133					6	6	6	22.9	22.9	22.9	42.732	0	80.366	18290000000	17	96	0.051618	0.942742	-0.0397371	-0.144552	0.455807	0.443225	0.170184	0.98021	0.28934	0.659318
23.4308	22.796	22.4707	22.5863	22.1919	23.3839	21.9645	24.6343	24.562	22.7193	23.34	22.5475	23.6258	21.663	22.7083	23.5951	23.5504	23.5271	23.572	22.5784	24.0893	24.4788	24.0807	22.4878					4	4	4	23.9	23.9	23.9	28.459	0	19.249	3070800000	13	35	0.456223	0.578183	0.484664	0.980924	0.348295	0.539308	0.301685	0.788953	1.02702	0.17805
25.8718	25.9455	25.8822	25.6837	25.7077	26.2737	25.3381	26.627	26.2947	25.5213	23.7874	25.8494	25.1381	25.8695	26.3065	26.2553	26.0699	25.8959	24.6602	25.7668	25.9915	27.1533	25.1247	25.6667					4	4	4	57.5	57.5	57.5	8.9801	0	15.281	22748000000	4	95	0.343895	0.676174	-0.324474	-0.7808	0.0524352	0.925149	0.028415	0.146722	0.186618	0.776129
23.4778	23.4535	23.6089	22.0692	23.9839	23.969	24.2393	24.1462	23.8917	23.9977	24.6127	24.3871	24.0869	24.3422	24.218	24.0567	24.0933	23.96	24.6325	22.8785	23.8714	24.2804	24.2083	24.1045					5	5	5	23.1	23.1	23.1	35.253	0	85.977	6267900000	20	44	1.5455	0.137361	0.7854	2.55786	1.4184	0.0660606	0.699151	2.38692	0.786664	0.267433
25.2984	24.8476	25.5752	25.331	25.4048	25.2052	25.4188	25.1555	25.079	25.5377	25.9591	25.1234	25.5778	25.1668	24.7695	24.9413	25.1567	25.2501	25.2823	25.0047	25.0121	24.9832	25.3549	25.1498					7	7	7	10.6	10.6	10.6	73.569	0	98.259	26069000000	13	122	0.250127	0.767031	0.101899	0.599499	0.401662	0.492581	-0.133306	-0.885683	0.605963	0.37305
26.0489	25.9393	26.0978	26.046	25.8821	25.8653	25.7999	26.0799	26.4944	25.6646	25.6207	25.5146	25.6924	25.745	26.3883	26.0956	26.1566	25.9383	25.4867	26.1367	26.362	26.1525	25.6712	25.9308					6	6	6	20.2	20.2	20.2	37.647	0	82.734	21879000000	17	107	0.333063	0.685328	-0.11755	-0.760607	0.0723034	0.896942	0.0227814	0.198494	0.0599916	0.922396
26.5252	26.4266	26.5892	26.5085	26.3166	26.6698	26.7915	26.7846	26.9098	27.1292	26.7052	27.0367	26.8964	26.6557	26.6959	26.6369	26.8422	26.7103	26.8066	26.6427	26.7739	26.3507	26.669	26.6258	+	+		WT_19_WT_0;WT_9_WT_0	19	19	19	32.9	32.9	32.9	70.612	0	204.58	61763000000	33	277	3.02178	0.014439	0.386856	4.61966	2.25954	0.0156893	0.233588	3.52404	0.901724	0.218316
24.9319	25.0598	24.7692	24.7347	24.6125	24.795	25.1587	24.1504	24.7628	25.0783	26.2215	25.2029	25.122	24.9717	24.704	24.8456	24.8253	24.762	25.1709	25.0378	24.5884	22.2947	24.9247	24.9383					4	4	4	18.8	18.8	18.8	42.907	0	48.789	12163000000	14	45	0.45724	0.577935	0.278577	0.982669	0.255983	0.651786	0.0545835	0.611292	0.31146	0.631932
25.123	21.2619	24.684	24.6364	24.7029	24.4513	21.6732	21.9538	21.797	22.0515	22.5791	20.9482	24.4188	22.2836	24.2259	22.611	21.3019	23.5342	23.0418	21.8202	22.561	22.5884	24.5296	22.1708	+			WT_9_WT_0	2	2	2	11.5	11.5	11.5	22.653	0	28.465	4512900000	8	8	2.39236	0.0298851	-2.30946	-3.70844	0.726249	0.25552	-1.0807	-1.41367	1.09044	0.161423
23.5292	25.0589	25.6104	26.149	25.5189	25.9595	27.0125	22.8634	26.0761	27.4023	26.5271	26.804	26.7402	27.3384	26.3472	26.0639	26.3219	27.0212	26.5011	26.3964	22.5019	22.5212	26.2673	26.4286		+		WT_19_WT_0	3	3	3	21.2	21.2	21.2	15.393	0	136.36	16487000000	5	57	0.491337	0.554971	0.809907	1.04053	1.9292	0.0265934	1.33447	3.07349	0.0816823	0.897564
26.2899	26.4066	22.4406	26.4259	26.5929	26.076	26.2965	22.9237	21.072	22.5668	22.7736	23.3967	26.9337	22.3202	21.4074	22.913	25.8402	21.0701	26.5049	21.8021	22.0333	22.6982	21.582	21.8276			+	WT_38_WT_0	4	4	4	9.8	9.8	9.8	69.543	0.0010989	2.6152	11928000000	36	15	1.60274	0.131131	-2.53376	-2.63467	1.08555	0.123452	-2.29122	-1.93231	1.82395	0.0492389
24.8607	24.6306	25.2174	25.2987	25.2518	25.363	25.1839	25.2916	25.3365	25.3281	25.2039	25.1784	25.2427	25.2971	25.4857	25.4539	25.37	25.4672	25.5418	25.3643	25.3826	25.0902	24.997	25.2289					6	6	6	32.8	32.8	32.8	30.893	0	22.062	15197000000	16	107	0.604595	0.476149	0.150037	1.22528	1.31675	0.0804087	0.282404	2.24948	0.547108	0.416804
25.068	24.3406	24.0403	24.025	24.1545	24.4349	24.6535	24.7385	24.2257	24.5139	24.5355	24.6931	25.0876	24.6555	24.9457	24.8959	24.7833	25.0252	25.0008	24.7531	24.7692	25.4269	24.8899	24.4692		+		WT_19_WT_0	10	10	10	41.4	41.4	41.4	43.405	0	268.59	12453000000	20	98	0.603994	0.475958	0.216155	1.22433	2.04084	0.0221951	0.554999	3.22469	1.59627	0.071461
24.3204	24.2689	24.1281	23.682	24.0502	23.9297	24.4172	23.918	24.2404	24.5527	24.5151	24.606	24.2517	24.4214	24.3297	24.4692	24.262	24.4205	24.4448	24.5847	24.1762	24.0743	24.52	24.5788		+		WT_19_WT_0	9	9	9	10.8	10.8	10.8	113	0	45.73	12877000000	34	118	1.27086	0.188252	0.311692	2.18711	1.78241	0.0343742	0.295888	2.87579	1.53565	0.0770033
27.7516	27.7769	28.0132	28.0385	27.9486	27.6646	28.0014	27.4285	27.5035	28.0355	28.2579	27.6183	28.1416	27.537	27.5626	27.4557	27.4797	27.5863	27.8316	27.6815	27.4639	27.16	27.7088	27.8451					16	16	16	33.7	33.7	33.7	63.097	0	323.31	159210000000	29	278	0.149533	0.849185	-0.0580537	-0.384432	1.0965	0.121789	-0.23842	-1.94753	1.1461	0.146761
23.661	23.6007	23.7393	22.6568	23.4984	23.7467	23.6875	23.021	22.9609	23.8398	23.4882	23.5103	23.3757	23.277	23.1648	23.2623	23.5634	23.1732	23.4767	23.6127	22.838	23.4406	23.8029	23.5077					3	3	3	13	13	13	37.856	0	50.408	3901100000	19	37	0.111288	0.885631	-0.0658614	-0.295107	0.470064	0.431624	-0.181108	-1.00457	0.0625994	0.919723
23.694	23.5217	23.2689	23.2201	19.8504	22.4178	23.4147	21.7262	21.8886	22.7013	21.9952	21.9407	21.5104	22.6927	21.9389	21.5718	22.2389	23.4685	23.4991	22.2568	21.4979	21.385	21.9102	23.2661					1	1	1	4.1	4.1	4.1	37.772	0.00058005	4.1704	1214200000	19	3	0.247314	0.770655	-0.384369	-0.593808	0.270537	0.636004	-0.425248	-0.640306	0.210658	0.748969
25.8585	25.7956	26.1466	26.0513	26.1414	25.9673	26.064	26.3483	26.0547	25.9586	25.8335	25.5525	25.7589	25.8756	26.0291	26.1299	25.9736	26.183	25.8794	25.9798	26.1391	26.2092	25.9189	25.4699					15	15	15	47.4	47.4	47.4	41.142	0	236.41	49089000000	15	280	0.0732802	0.924185	-0.0248591	-0.200993	0.00694749	0.994327	-0.00179291	-0.0203942	0.201538	0.757382
30.5873	30.724	30.6388	30.5331	30.6577	30.6231	30.7937	30.5261	30.4407	30.8711	30.8514	30.9561	30.8744	30.9458	30.8022	30.63	30.6397	30.7253	30.8055	30.7844	30.4992	30.4113	30.6089	30.6203					51	51	51	65.9	65.9	65.9	69.428	0	323.31	1864800000000	35	1916	0.633115	0.46503	0.112536	1.27027	1.45474	0.0614354	0.14225	2.43586	0.029079	0.965375
28.7629	28.8897	28.995	29.0325	28.9623	29.0904	29.12	28.9683	29.0048	29.4994	29.4128	29.4991	29.0688	29.2546	29.1955	28.9626	28.9966	29.0541	29.3537	29.2582	28.8675	29.2289	29.2185	29.0553					10	10	10	79.1	79.1	79.1	21.167	0	323.31	310750000000	11	349	1.60944	0.131744	0.295289	2.64366	1.14063	0.113226	0.133269	2.00863	1.45576	0.0877033
23.5179	24.384	24.3399	24.2899	24.0639	24.0658	23.7295	23.9517	23.7987	24.2034	24.4187	23.6504	23.7597	23.8717	23.7892	23.7485	23.7035	24.1015	23.658	24.2008	24.2402	24.0403	23.7908	23.7402					4	4	4	19.5	19.5	19.5	32.283	0	100.08	6129800000	17	57	0.379992	0.645059	-0.151473	-0.846864	1.10306	0.120662	-0.281222	-1.95663	0.465129	0.480958
22.4521	20.8279	22.3506	22.2179	21.9372	22.4582	23.1751	24.658	22.5005	24.8114	25.0919	22.9855	22.0265	24.7751	21.9847	24.7547	22.3673	21.9313	23.9722	24.8496	24.2281	22.5929	23.1183	24.268	+		+	WT_38_WT_0;WT_9_WT_0	2	2	2	25.3	25.3	25.3	16.303	0	32.863	4854600000	9	26	2.2586	0.03856	1.82976	3.52275	0.779408	0.230195	0.932627	1.49345	2.76345	0.0126933
23.8696	22.1159	24.2935	24.399	23.9367	23.872	24.504	23.8839	24.073	22.1427	24.7394	22.6415	22.8033	24.431	24.1938	24.1625	24.3685	24.4534	24.7219	22.6133	24.1546	24.2244	24.6673	24.4039					4	4	4	20.9	20.9	20.9	42.543	0	11.422	5619000000	20	40	0.055096	0.941065	-0.083696	-0.153765	0.329203	0.558609	0.320978	0.753369	0.367735	0.570513
29.5655	29.621	29.3624	29.2896	29.2841	29.5773	29.6354	29.0535	29.4081	29.8407	29.616	29.7143	29.4942	29.5328	29.6272	29.5128	29.4475	29.6449	29.6263	29.6052	29.3435	29.3495	29.7905	29.4727					14	14	14	68.4	68.4	68.4	15.536	0	323.31	545240000000	9	486	0.315047	0.70039	0.0946779	0.72662	0.665096	0.287661	0.0932496	1.32009	0.382874	0.554924
24.3016	23.8067	23.8809	22.3019	23.9942	24.4145	24.3165	24.2033	24.1264	24.7111	23.7407	24.9168	24.1247	24.1825	24.423	24.5195	24.0713	24.1901	24.3845	24.3766	22.5999	23.5628	22.8931	24.3298					3	3	3	35.5	35.5	35.5	19.293	0	42.27	6339300000	9	45	0.817801	0.376429	0.552499	1.55026	0.759459	0.238005	0.468555	1.46367	0.0745073	0.903919
26.1431	22.6818	25.7738	22.065	26.3206	21.3752	20.8792	26.0348	25.9444	22.5916	26.6603	21.7632	22.8142	26.3427	22.2035	26.43	26.1016	26.4472	26.7016	26.5622	26.5134	21.6841	26.7939	26.174					3	3	3	46.8	46.8	46.8	16.824	0	9.6018	14131000000	8	27	0.0202826	0.986561	-0.0810089	-0.0586692	0.360739	0.525761	0.996619	0.811855	0.693561	0.317648
25.6061	25.7362	25.7354	25.6991	25.759	25.6044	25.5159	25.1774	25.3978	25.813	25.7906	25.5438	25.5773	25.2322	25.32	25.218	25.1625	25.3016	25.5264	25.262	24.9125	24.4405	25.6859	25.3964		+		WT_19_WT_0	6	6	5	20	20	18.4	46.16	0	89.004	20377000000	20	95	0.76443	0.403516	-0.150283	-1.47111	3.80585	0.000969697	-0.388101	-5.87438	1.55941	0.0749459
24.3386	24.3707	24.3705	24.2189	24.3677	24.3292	24.4125	23.9326	23.8934	24.3051	24.2388	24.4335	24.1881	23.7993	23.865	23.6272	23.8172	24.1741	23.9743	24.0508	24.0738	22.6415	24.0118	24.2562		+		WT_19_WT_0	5	5	5	7.9	7.9	7.9	88.673	0	102.45	6990500000	40	44	0.659242	0.451941	-0.129958	-1.31101	2.91513	0.00584348	-0.420798	-4.46016	1.16904	0.141692
27.605	27.9663	28.0865	28.2337	28.0837	28.0112	28.1503	28.0099	27.9407	28.3468	28.5192	28.0532	28.4536	28.3197	27.8355	27.8701	27.9817	28.2284	28.4859	28.253	28.0431	28.0335	28.2735	28.2894					14	14	14	61.1	61.1	61.1	27.225	0	305.27	131860000000	11	333	0.700031	0.429381	0.172278	1.3738	0.389203	0.504043	0.117089	0.863438	1.19614	0.134835
23.9191	24.0687	24.2495	24.1766	24.068	24.0698	23.5191	23.4102	23.6929	23.6278	22.8995	23.8605	23.7587	23.5086	23.5409	23.5158	24.0904	23.5175	23.6122	23.5551	23.6132	21.8097	23.3573	23.5633	+	+		WT_19_WT_0;WT_9_WT_0	8	8	8	23.4	23.4	23.4	64.418	0	16.065	4175200000	25	37	2.68224	0.0220317	-0.590302	-4.11956	2.68429	0.00885517	-0.436647	-4.12252	1.76454	0.0532116
26.6303	26.5908	26.7922	26.7255	26.8147	26.7317	27.0008	26.6988	26.7642	27.3289	27.4545	27.0532	27.0165	27.1176	26.9363	26.8439	26.8621	27.083	27.001	26.907	26.6091	26.8508	27.0341	26.8761		+		WT_19_WT_0	16	16	16	71.4	71.4	71.4	34.29	0	323.31	119280000000	16	416	1.60244	0.1305	0.335873	2.63428	2.91177	0.00589655	0.262374	4.45517	1.37098	0.101846
30.1168	30.1736	30.1755	30.1908	30.2188	30.1282	30.132	30.1117	29.9185	30.5333	29.8243	30.3826	29.9847	30.267	30.3192	29.9743	29.8914	30.25	29.9802	30.1465	29.7795	30.1322	30.0268	30.0279					14	14	14	89.4	89.4	89.4	9.0943	0	323.31	789820000000	6	480	0.0543887	0.940449	-0.016866	-0.151896	0.294833	0.602694	-0.0528596	-0.687853	1.64482	0.066883
30.9644	31.0419	31.1211	31.0059	31.0569	30.9441	30.7857	30.4784	30.516	30.8506	30.8211	30.759	30.8711	30.8542	30.6586	30.6737	30.6407	30.8662	31.0709	30.8753	30.608	30.5443	30.8562	30.7142	+	+	+	WT_19_WT_0;WT_38_WT_0;WT_9_WT_0	38	38	38	72.3	72.3	72.3	63.569	0	323.31	968380000000	34	1315	2.94226	0.0151667	-0.32059	-4.50051	3.20509	0.0035122	-0.261608	-4.89947	1.81478	0.0495411
31.0997	31.0061	30.9316	31.1467	30.4448	31.152	30.9327	31.0589	30.1054	31.7519	31.2619	31.2474	31.0743	31.034	31.4202	30.9566	30.951	31.2817	31.1894	30.8889	30.6691	30.8548	30.2909	30.8901					14	14	14	91.1	91.1	91.1	18.117	0	323.31	962670000000	7	595	0.151223	0.848427	0.0962025	0.388268	0.565741	0.349224	0.156118	1.16306	0.475834	0.470123
24.7825	24.827	24.7675	24.5713	24.9718	24.6407	24.9952	24.2775	24.2856	25.0833	24.8689	24.4527	25.141	24.6061	24.4849	24.6858	24.172	24.7404	24.6914	24.7273	24.3514	24.2608	24.9885	24.4827					14	14	14	16.1	16.1	16.1	141.81	0	171.2	14237000000	70	130	0.262334	0.75685	-0.0996043	-0.624003	0.38507	0.506131	-0.121781	-0.856014	0.729448	0.295215
23.1146	22.8006	23.0009	23.0557	23.4536	23.6582	22.7582	23.7148	23.7707	22.9592	22.2076	22.3812	23.0579	22.1452	23.5013	23.086	22.9992	22.0949	22.8048	22.6123	22.8133	21.9564	22.9599	22.6211					4	4	4	9.1	9.1	9.1	45.13	0	9.4106	2578500000	14	27	0.312615	0.702483	-0.215305	-0.721993	0.706743	0.265359	-0.366509	-1.38405	1.76461	0.0534333
26.2101	26.1413	26.2096	26.1556	26.1487	26.2707	26.2186	26.0431	26.223	26.4367	26.3132	26.3955	26.6451	26.5494	26.5351	26.2935	26.3991	26.6568	26.6671	26.5932	26.4097	26.5815	26.5187	26.5198		+	+	WT_19_WT_0;WT_38_WT_0	15	15	15	68.6	68.6	68.6	33.798	0	323.31	59520000000	15	272	0.674336	0.445209	0.0823568	1.33436	3.43489	0.00190476	0.323832	5.2613	5.26653	0.00171429
30.3739	30.3843	30.4578	30.4983	30.4944	30.4791	30.5571	30.3815	30.3699	30.6684	30.4498	30.5667	30.987	30.8443	30.4622	30.602	30.47	30.6808	30.9033	30.6356	30.6846	30.2744	30.6966	30.6803					40	40	40	76.8	76.8	76.8	51.489	0	323.31	1182500000000	29	1536	0.442993	0.593577	0.0509431	0.958139	1.5496	0.0513021	0.226391	2.56337	1.34292	0.105741
24.032	24.2893	24.1343	22.3384	24.309	23.9482	22.1174	24.2978	23.0409	23.6741	22.6208	24.3903	24.8432	23.3273	22.0182	22.2645	24.3758	21.6419	24.6395	22.5374	24.4227	24.0523	22.036	24.4754					6	6	6	9.5	9.5	9.5	123.35	0	97.159	7243400000	49	15	0.467898	0.56802	-0.484975	-1.00088	0.608713	0.321878	-0.763368	-1.23181	0.10061	0.871234
28.2937	28.0698	28.0991	28.1058	28.349	28.2306	28.7133	28.359	28.1671	28.5171	28.6599	28.5201	28.3794	28.2963	28.2828	28.3217	28.0647	28.245	28.5547	28.4428	28.1114	27.5127	28.7163	28.6363					26	26	26	55.9	55.9	55.9	62.942	0	323.31	433040000000	30	749	1.98283	0.0682276	0.298054	3.14601	0.550399	0.361409	0.0736307	1.13818	0.312851	0.630194
24.9392	25.1128	25.355	25.6512	25.1837	25.0069	26.0208	24.9252	25.025	25.9652	26.3004	25.7889	25.9927	25.5993	25.2071	25.2668	25.1185	25.7136	25.6399	25.0242	25.1064	24.8555	25.7441	25.3762					3	3	3	15.9	15.9	15.9	22.312	0	112.19	12907000000	8	58	1.00772	0.27867	0.462805	1.82335	0.8295	0.208977	0.274871	1.56744	0.184136	0.777258
25.8943	26.1498	26.1806	26.1766	26.1846	26.1366	26.3541	25.9631	26.1149	26.453	26.7451	26.2428	26.4164	26.2289	26.0817	26.0818	26.1368	26.3369	26.3492	25.9725	26.0622	25.8877	26.3222	26.1374					25	25	25	35	35	35	107.74	0	323.31	97873000000	48	367	0.843193	0.366636	0.19176	1.58749	0.637082	0.305034	0.0933399	1.27648	0.00561529	0.994268
24.2813	24.1887	24.2297	23.966	23.7945	24.2178	24.1061	23.5334	23.8318	23.4385	23.7117	23.628	22.4424	23.5662	23.4671	23.5522	23.6132	23.4605	23.4142	23.6494	23.3807	23.1051	23.5915	23.8726		+	+	WT_19_WT_0;WT_38_WT_0	3	3	3	13.7	13.7	13.7	30.775	0	10.278	3871300000	20	26	2.06018	0.0571186	-0.404753	-3.25098	2.48065	0.0103636	-0.762726	-3.83232	3.00899	0.0106182
27.2587	27.0966	27.2376	27.126	27.1168	27.0154	27.3043	26.7236	27.0351	27.398	27.575	27.1499	27.322	27.0042	26.9748	26.9604	26.9588	27.374	27.1339	26.9639	26.6574	26.5411	27.2546	26.8919					10	10	10	56.8	56.8	56.8	30.205	0	323.31	67105000000	18	193	0.172951	0.827993	0.0557747	0.436847	0.196913	0.718636	-0.0428445	-0.488898	1.13366	0.149367
23.3507	23.4468	23.8736	23.6023	23.3586	23.5193	23.1771	23.062	22.6982	22.8481	24.036	23.1978	23.7487	21.5681	22.9125	22.8708	23.1724	23.4765	23.4871	22.7936	22.395	23.8961	23.7795	23.1099					4	4	4	10	10	10	61.778	0	25.858	2797300000	28	41	0.935032	0.313826	-0.355371	-1.72019	0.971205	0.157413	-0.56707	-1.77171	0.538086	0.423656
24.3817	24.4021	24.2686	23.7342	24.2964	24.3478	24.0304	23.8912	24.2243	24.1302	23.3974	24.4703	23.9656	23.5907	24.5077	24.3116	24.218	24.4067	24.0745	24.2777	23.6718	23.9492	24.2921	23.7363					6	6	6	16.9	16.9	16.9	63.032	0	45.285	8097100000	30	48	0.581013	0.49627	-0.214513	-1.18765	0.164061	0.765732	-0.0717491	-0.417138	0.851108	0.236869
23.3761	22.3743	22.8357	21.4566	21.2724	23.0601	24.2999	23.4284	23.2694	23.3639	20.574	23.2385	23.8411	22.5128	23.3266	22.7237	21.5887	21.6862	23.5806	22.1169	22.0059	22.237	23.8122	23.771					7	5	5	20.7	17.6	17.6	57.403	0	35.706	2708500000	22	18	0.474109	0.563995	0.633154	1.01144	0.169506	0.757872	0.217292	0.429236	0.490735	0.457077
26.6377	26.8899	26.6807	26.9441	26.9605	27.0791	26.897	26.9651	27.0947	26.7754	26.7553	26.9977	26.3705	26.5223	27.0175	26.9974	26.9752	26.5747	26.7735	26.9129	26.8869	27.0067	26.3245	26.9905					36	36	36	53	53	53	97.087	0	323.31	101090000000	52	557	0.227267	0.784227	0.0488599	0.552771	0.408569	0.488161	-0.12238	-0.897931	0.154026	0.81093
25.1809	24.879	25.1951	24.7769	24.7797	24.8838	25.1933	25.2155	25.4467	25.5699	24.7243	25.2572	24.8736	24.9393	25.3242	25.2324	24.7679	24.7856	24.8446	24.7928	24.3624	24.5079	24.9055	24.5273					4	4	4	15.7	15.7	15.7	48.685	0	13.933	9703100000	22	20	1.14395	0.225291	0.285241	2.01322	0.11608	0.837461	0.0379394	0.306574	1.47503	0.0850821
23.1822	22.599	22.5203	21.8757	22.3879	22.7034	21.6425	23.7675	22.2097	23.2918	22.1846	23.1112	22.3008	21.9508	22.1445	21.9753	22.2184	23.3204	22.6374	21.7277	22.2501	23.6467	22.5053	22.8466					4	4	4	18.5	18.5	18.5	36.795	0	11.76	1673200000	16	11	0.164722	0.83912	0.156454	0.418611	0.373454	0.513246	-0.226371	-0.835033	0.0664052	0.914993
25.6281	25.7931	25.8726	25.6839	25.6436	25.5787	25.9037	25.183	25.2592	25.9375	26.1991	25.6344	26.0099	25.4105	25.2763	25.3458	25.276	25.4101	25.7875	25.5018	24.8703	25.1796	25.7864	25.3288					13	13	13	67.7	67.7	67.7	27.197	0	323.31	35305000000	13	176	0.0282808	0.973804	-0.0138407	-0.0811085	1.13655	0.11367	-0.245216	-2.003	1.06049	0.169225
25.3005	25.2793	25.6252	25.4283	25.0726	25.4775	25.4061	25.0374	25.3646	24.9715	24.611	25.2018	25.2913	25.14	25.6524	25.201	25.4086	24.9447	24.992	25.1612	25.4915	25.8358	25.3237	25.3841					5	5	5	20.1	20.1	20.1	41.751	0	56.43	16401000000	17	97	1.02815	0.268852	-0.265157	-1.85208	0.312968	0.57944	-0.0909017	-0.722665	0.0019541	0.999267
28.7852	29.3882	29.1419	29.622	29.1185	28.8524	29.3988	28.6967	28.754	29.788	29.6401	29.05	29.4767	29.4388	28.9509	28.9483	28.9874	29.7938	29.4497	29.2893	28.7434	29.1778	29.3763	29.5402					24	24	24	61	61	61	45.136	0	323.31	692490000000	25	632	0.11635	0.885528	0.0699011	0.307218	0.245337	0.666026	0.114618	0.589799	0.271173	0.679712
26.9513	27.3039	27.6195	27.4782	27.4521	27.3029	27.6997	27.0913	27.2156	27.8779	27.8313	27.6941	27.6609	27.8024	27.364	27.2611	27.2034	27.5295	27.6511	27.3967	27.1664	27.0086	27.5694	27.3454					28	28	28	76.7	76.7	76.7	43.9	0	323.31	205130000000	19	612	0.663981	0.449136	0.217012	1.31836	0.402281	0.492738	0.118891	0.886782	0.0125152	0.985126
24.4392	23.8569	23.7682	24.1697	23.9911	22.7319	22.0458	24.6569	22.3414	22.7517	23.185	23.9186	23.7796	23.9788	24.1399	24.55	24.6726	23.924	24.0255	24.4576	24.7303	24.831	24.0234	23.8872					4	4	4	18.5	18.5	18.5	31.263	0	18.799	5178600000	10	11	0.743647	0.411327	-0.676269	-1.43993	0.612627	0.319849	0.347978	1.23801	0.934566	0.207785
27.6322	27.6613	27.8948	27.9162	27.6371	27.8679	28.1218	27.6833	27.8183	28.3393	28.3624	28.1667	28.2087	28.1239	27.5937	27.5016	27.7553	27.8994	27.9068	27.7952	27.374	27.7155	28.0074	27.8362					11	11	11	39.9	39.9	39.9	44.783	0	323.31	113960000000	18	198	1.49326	0.14546	0.31371	2.48769	0.25652	0.651469	0.078824	0.61237	0.0137933	0.983456
28.1739	27.9187	28.2591	28.387	28.3357	28.2873	28.3843	28.1446	28.1687	28.4636	29.0671	28.2878	28.5231	28.4986	27.8795	28.3619	29.0485	28.5884	28.616	28.4338	28.1545	28.4929	28.57	28.6255					18	18	18	38.9	38.9	38.9	71.602	0	323.31	341460000000	31	526	0.616028	0.472024	0.192404	1.24338	0.798475	0.221849	0.256397	1.52174	1.55395	0.0752508
26.5557	26.1544	26.3056	26.7854	25.9688	27.2042	26.4827	26.8369	27.122	26.1622	25.9181	26.6776	26.85	26.6196	26.883	26.3611	26.804	26.6267	26.2271	26.4393	26.3226	26.7149	26.3691	26.5429					17	17	17	45.2	45.2	45.2	41.577	0	252.08	131420000000	22	388	0.0519981	0.943229	0.0375662	0.145561	0.449875	0.447326	0.195035	0.970015	0.114314	0.856798
25.8583	25.7836	25.7357	25.6941	25.4508	25.5901	25.5855	25.1323	25.1241	25.9175	26.0124	25.769	25.7017	25.2848	25.4814	25.2573	25.1884	25.4725	25.6637	25.3743	24.9354	25.2335	25.4334	25.3923		+	+	WT_19_WT_0;WT_38_WT_0	5	5	5	37	37	37	26.876	0	250.08	21458000000	14	124	0.233667	0.780714	-0.0953004	-0.565967	1.82979	0.0321497	-0.287758	-2.9395	1.88009	0.0476453
26.7507	26.4504	26.7521	26.7137	26.7886	26.7221	26.629	26.534	26.5802	26.774	26.7354	26.8069	26.6796	26.8502	26.7471	26.7427	26.6141	26.7705	26.9748	26.6143	26.162	25.7858	26.6211	26.5514					14	14	14	44.2	44.2	44.2	35.343	0	323.31	71490000000	17	265	0.10938	0.888281	-0.0196908	-0.290518	0.264507	0.642603	0.0377709	0.628336	0.704709	0.309791
21.3254	23.8737	23.4913	23.3204	21.9631	21.5273	23.6752	22.6431	23.3581	23.5793	23.795	23.663	23.6739	24.1287	22.292	23.8494	23.552	23.7908	23.7344	23.7082	23.5039	22.5893	23.7117	23.7175					2	2	2	20	20	20	15.659	0	8.4709	3216400000	6	14	0.989508	0.289311	0.868738	1.79764	1.023	0.14073	0.964258	1.84485	1.03898	0.175087
29.6155	29.7358	29.955	29.979	29.7969	29.8704	29.8134	29.5368	29.8203	30.0689	29.9858	29.9074	29.8714	30.2348	29.8077	29.8725	29.8304	29.775	30.0279	29.9602	29.6333	29.6568	29.9893	29.8343					27	27	27	75	75	75	35.302	0	323.31	847110000000	23	859	0.121489	0.88139	0.0300264	0.31942	0.366236	0.520385	0.0731964	0.821902	0.103493	0.86987
31.1614	31.2693	31.7293	31.7615	31.3633	31.4573	31.6527	31.1607	31.5035	32.2993	33.0369	32.0502	32.3941	32.4722	31.6433	31.393	31.698	32.1204	31.805	31.3792	31.6165	31.568	31.9895	31.7955					12	12	12	96	96	96	14.111	0	323.31	1160800000000	7	450	0.92232	0.32358	0.493519	1.70199	1.44131	0.0626099	0.496477	2.41778	0.970942	0.196282
28.5764	28.348	28.0879	28.6435	28.3823	28.6488	27.6062	28.5716	28.8826	28.1133	28.9829	27.9931	28.5085	28.3	28.3264	28.0904	28.8366	28.4411	28.4201	28.5152	28.5742	28.6734	28.2176	28.4617					12	12	12	52.1	52.1	52.1	31.145	0	323.31	178630000000	21	412	0.145488	0.852325	-0.0895462	-0.375211	0.0830583	0.882641	-0.0306416	-0.225771	0.0996766	0.872657
21.7821	25.7165	22.4894	25.3252	25.3484	25.0664	25.7007	22.4853	21.7305	23.319	25.8006	25.1985	21.7766	22.4827	23.3509	22.8836	22.8731	25.7991	23.2979	23.056	22.6161	25.283	22.3778	21.6455					2	2	2	9.1	9.1	9.1	40.861	0	217.02	6312900000	23	56	0.0926222	0.904805	-0.248914	-0.249615	0.604824	0.324519	-1.09366	-1.22564	0.750055	0.286799
23.718	23.9549	24.4517	23.9321	23.7997	24.1238	24.2987	23.4328	23.5346	24.2385	24.6488	23.9369	24.6131	23.7981	23.719	24.0807	23.8894	24.434	24.7623	24.0138	23.716	21.9577	24.4707	24.1257					2	2	2	6.9	6.9	6.9	46.546	0	68.843	4421800000	20	40	0.0290745	0.973304	0.0183398	0.0833151	0.204808	0.711185	0.0923659	0.505723	0.14391	0.818314
29.5672	29.4658	29.5111	29.5074	29.6046	29.355	29.8846	29.2314	29.2702	29.9657	30.0599	29.4805	29.7441	29.4004	29.4656	29.4988	29.2886	29.5031	29.8466	29.6088	29.4332	29.2018	29.9054	29.4342					21	21	21	59.5	59.5	59.5	36.786	0	323.31	651860000000	16	827	0.441563	0.594525	0.146892	0.955664	0.0964214	0.865922	-0.0184062	-0.258984	0.252381	0.700297
24.6465	24.4083	24.632	24.8308	24.6269	24.7822	24.9624	24.4605	24.3215	24.9021	25.113	24.3236	24.6934	24.7994	24.3177	24.1605	22.0613	24.3108	22.1136	24.6137	24.4015	24.4706	24.5301	24.2855					7	7	7	22.2	22.2	22.2	71.374	0	59.274	8004600000	32	45	0.0601429	0.935048	0.026049	0.167028	0.740881	0.248058	-0.597266	-1.43577	0.763207	0.280757
25.707	25.9509	25.7585	25.6424	25.85	25.8881	25.9367	25.2614	25.5169	25.8077	26.5541	25.6868	25.7311	25.741	25.6954	25.5888	25.4715	25.7667	25.9611	25.6988	25.3176	25.7706	26.01	25.5935					9	9	9	60.6	60.6	60.6	21.87	0	185.09	20287000000	14	82	0.010228	0.994048	-0.00556564	-0.0299139	1.14094	0.113341	-0.133732	-2.00907	0.275351	0.674852
27.6926	27.6273	27.7951	27.8765	27.7778	27.7043	27.8458	27.642	27.5422	27.8201	28.0384	27.8024	27.957	27.9759	27.5926	27.7391	27.6086	27.7808	28.0255	27.8809	27.7194	27.255	27.7755	27.759					22	22	22	48.5	48.5	48.5	39.408	0	323.31	162690000000	21	553	0.182344	0.819908	0.0362078	0.457432	0.153592	0.781537	0.0300585	0.393632	0.0302436	0.964902
27.4073	27.0617	26.2432	26.8182	26.8517	26.8957	27.5596	28.0844	27.5813	27.1971	22.1828	27.7558	27.1254	27.3128	27.352	27.1674	26.8804	22.1966	26.8013	27.1374	27.1915	27.3213	27.0198	26.9737					7	7	7	50.5	50.5	50.5	22.018	0	112.56	36533000000	10	54	0.0591402	0.936012	-0.152804	-0.164403	0.269984	0.636513	-0.540544	-0.639211	0.545825	0.417471
23.8242	23.7054	24.4464	24.1953	24.1325	24.3332	25.2169	24.6443	24.815	25.463	24.9003	25.2186	24.9761	24.8096	24.7346	24.582	24.6799	24.912	24.6855	24.6084	24.2084	23.7781	24.6453	24.4261	+	+		WT_19_WT_0;WT_9_WT_0	6	6	6	33.2	33.2	33.2	29.503	0	168.81	13698000000	13	96	3.5545	0.0117778	0.93688	5.45487	3.34371	0.00268571	0.676232	5.11619	0.815118	0.252672
25.0958	25.013	25.0805	25.0714	25.1643	25.2112	25.9442	25.9397	25.8863	26.0998	26.0398	25.7438	25.6647	25.2859	25.7074	25.7431	25.6288	25.6168	25.5969	25.6665	25.6755	25.8771	25.6588	25.4874	+	+	+	WT_19_WT_0;WT_38_WT_0;WT_9_WT_0	9	9	9	23.1	23.1	23.1	52.211	0	323.31	29737000000	22	172	7.27038	0.004	0.836247	14.345	4.35467	0.000909091	0.501746	6.85726	5.51785	0.000666667
21.9354	22.8514	21.5825	24.651	24.848	24.9671	25.3523	21.751	22.9826	21.5977	26.1505	22.8392	25.2274	22.2946	21.5574	21.4477	20.961	22.3566	22.8811	24.9981	22.4578	22.6733	25.0016	24.8599					4	4	4	20.1	20.1	20.1	38.017	0	26.03	4676800000	17	12	0.00929151	0.994808	-0.0270468	-0.0272034	0.663111	0.28848	-1.16512	-1.31701	0.164562	0.79855
27.5831	27.7909	27.817	27.6534	27.7558	27.6737	28.3756	27.7182	27.8024	28.2533	28.3609	28.1464	28.1135	27.701	27.8335	27.7108	27.8696	27.8102	27.8342	28.0196	27.4418	27.2392	28.0172	27.8972					14	14	14	39.3	39.3	39.3	43.4	0	323.31	141900000000	19	374	2.06971	0.0565517	0.397144	3.26395	0.97903	0.154853	0.127433	1.78281	0.0776957	0.899985
27.0565	27.1984	27.2706	27.2516	27.189	27.2882	27.2983	27.0212	27.1335	27.6802	27.5446	27.5722	27.1394	27.4024	27.3145	27.0169	26.9993	27.2427	27.2349	27.1615	26.8654	26.6782	27.2139	27.2456					11	11	11	43.7	43.7	43.7	37.084	0	323.31	128630000000	15	332	0.759099	0.404957	0.165943	1.46313	0.117566	0.835941	-0.0231972	-0.310114	0.706451	0.310088
24.5105	24.684	24.8507	25.0743	24.8508	24.4904	24.8574	24.2552	24.282	24.9289	25.4453	24.6464	24.8709	25.0394	24.6909	24.7205	24.6981	24.7663	25.0563	24.8114	24.7888	24.7685	25.1424	25.0316					5	5	5	45	45	45	24.133	0	317.61	16715000000	11	110	0.0127395	0.992093	-0.00759856	-0.0371556	0.204201	0.710571	0.054204	0.504435	0.902039	0.218507
25.2385	25.4502	25.6956	25.8155	25.8606	25.6636	25.871	25.6796	25.6323	26.2802	25.5684	26.1949	25.3248	26.3248	25.8019	25.6166	25.6629	25.9085	25.8731	25.6411	25.614	25.8244	25.8714	25.7434					5	5	5	20	20	20	29.311	0	35.981	33553000000	16	118	0.851075	0.361593	0.250389	1.599	0.416642	0.479044	0.152571	0.912175	0.661292	0.336778
22.3969	23.7484	23.7581	23.7558	23.8834	23.5933	22.0849	21.3023	23.497	23.9317	23.9183	21.2058	23.8927	23.7967	23.6101	22.9141	23.5666	22.9534	22.6111	23.7062	23.5705	22.3067	23.9802	23.8913					4	4	4	20	20	20	32.836	0	39.948	4290900000	11	9	0.796487	0.385027	-0.865976	-1.5188	0.0865686	0.879346	-0.0670633	-0.234566	0.194915	0.765095
24.0147	23.6448	23.7402	23.6944	23.7808	23.9061	23.8781	24.3413	24.4205	23.9016	23.0329	23.8892	23.5316	24.6261	24.3188	24.4448	24.479	24.324	24.1009	24.2729	24.5078	24.5949	23.9462	24.0708		+	+	WT_19_WT_0;WT_38_WT_0	6	6	6	15.9	15.9	15.9	57.293	0	183.89	7958700000	25	84	0.22285	0.78665	0.113764	0.54361	1.81586	0.0326154	0.490529	2.92076	2.44378	0.021434
26.0735	25.8314	25.8538	25.7189	25.7746	25.8234	25.755	25.4929	25.491	25.9899	25.9928	25.5846	25.6914	25.3144	25.5079	25.4365	25.4432	25.5668	25.7551	25.4964	25.4483	25.0437	25.6727	25.4115		+	+	WT_19_WT_0;WT_38_WT_0	9	9	9	33.6	33.6	33.6	39.179	0	112.36	33927000000	19	165	0.586519	0.490588	-0.128242	-1.19647	3.19437	0.00366265	-0.35255	-4.8829	2.10926	0.0321975
25.2677	25.4694	25.8298	26.0463	25.7855	25.6905	26.2702	25.7555	25.6368	26.5703	26.3836	26.2369	26.2974	27.0038	26.0401	26.0333	26.1063	26.5201	26.3234	26.01	26.1702	26.0063	26.2578	26.0812		+	+	WT_19_WT_0;WT_38_WT_0	8	8	8	69.2	69.2	69.2	19.432	0	323.31	39763000000	8	176	1.47093	0.150636	0.460662	2.45765	2.17807	0.0178265	0.651975	3.41197	2.37123	0.0231034
22.3617	21.8013	22.3429	21.6872	21.0971	23.5973	22.2872	22.6868	23.7241	22.493	23.9416	24.4303	23.6429	22.5951	21.8397	23.6728	22.6186	23.7748	23.8009	23.9311	23.6253	24.0772	24.0183	22.8906			+	WT_38_WT_0	3	3	3	8	8	8	78.352	0	51.201	3199600000	38	34	1.29516	0.182082	1.11258	2.22016	1.02545	0.13994	0.876053	1.8483	2.62066	0.0156782
26.0705	26.1058	26.1213	26.0876	26.0044	25.8899	25.9017	25.4335	25.6206	26.0207	26.2949	25.9023	25.9458	25.7412	25.6565	25.6228	25.7567	25.8837	25.9991	25.7859	25.5241	25.6431	26.1196	25.7793		+		WT_19_WT_0	21	21	21	37.6	37.6	37.6	91.177	0	323.31	59333000000	41	257	0.739747	0.414672	-0.184274	-1.43406	2.91719	0.00589474	-0.278776	-4.46322	1.47448	0.0848097
25.1479	25.0541	25.3083	25.1051	25.2937	24.7349	24.7956	24.1572	24.5213	25.0484	25.2523	24.7433	24.7316	24.2907	24.3113	24.557	24.2356	24.8792	24.9222	24.5142	24.221	23.9536	24.8897	24.5417		+	+	WT_19_WT_0;WT_38_WT_0	3	3	3	15.9	15.9	15.9	26.021	0	9.3282	8400100000	13	64	1.11642	0.23389	-0.35433	-1.97516	2.8786	0.00646667	-0.606474	-4.40606	2.18088	0.0293517
22.2518	23.2553	24.5018	23.2918	22.3078	22.3758	24.3552	22.4906	25.6143	24.0673	23.9567	24.3462	21.1273	24.0623	22.6512	21.2591	21.4304	23.2304	23.6055	21.9733	24.6836	21.8759	22.3264	21.6159					2	2	2	9.6	9.6	9.6	25.656	0	10.827	4021600000	9	28	1.20706	0.207255	1.14098	2.09999	0.560764	0.352779	-0.703941	-1.15501	0.212234	0.749963
23.3281	23.0052	23.2549	23.3448	23.5215	23.3968	23.9788	24.1253	22.1997	23.774	23.1328	23.7063	23.465	24.6964	23.7552	23.7409	23.5976	23.894	23.9077	23.8611	23.989	22.4712	23.928	23.6888		+		WT_19_WT_0	8	6	6	17.8	15.2	15.2	67.452	0	105.6	5784100000	28	51	0.245802	0.77193	0.177618	0.590744	1.77803	0.0346367	0.549657	2.86991	0.678627	0.324508
30.4053	29.6976	30.6337	30.8118	30.737	30.7746	30.4176	29.7352	30.5287	29.4607	29.9134	30.7389	29.8819	29.3285	30.6304	29.8071	30.685	29.8981	31.0491	30.7595	30.6491	30.5974	30.9106	30.9606					36	36	36	60.3	60.3	60.3	65.324	0	323.31	1095000000000	29	1120	0.721477	0.421066	-0.377568	-1.40644	0.931038	0.172803	-0.471504	-1.71448	0.888586	0.222363
29.1912	29.2061	29.4225	29.429	29.1032	29.0596	29.3096	28.4734	28.7402	29.4956	29.9393	29.3033	29.5835	28.9021	29.0175	28.9639	28.8209	28.8329	29.5286	29.0216	28.8764	27.9148	29.061	29.2199					13	13	13	52.5	52.5	52.5	27.682	0	288.58	304590000000	14	415	0.0392362	0.961663	-0.0250346	-0.111254	0.861443	0.19682	-0.215137	-1.6141	0.640149	0.351964
22.5621	21.4547	21.4372	22.8407	22.8903	23.0515	22.2223	22.1078	22.3764	21.0404	21.8035	22.2808	22.3027	23.141	23.5963	23.4212	22.764	23.7312	22.6018	22.0065	24.1186	24.5232	23.5148	23.2237					2	2	2	31.8	31.8	31.8	15.044	0	17.062	1960500000	6	29	0.530997	0.536769	-0.400858	-1.10644	1.21281	0.0986614	0.786671	2.10787	1.11576	0.155008
21.7154	23.8705	24.0498	22.1185	23.4553	23.8715	23.5778	22.9565	22.204	23.6128	23.5162	23.6369	23.6868	22.2496	21.651	23.4686	23.3597	21.9287	23.6287	23.4768	22.026	22.8609	22.7183	21.2533					2	2	2	17.9	17.9	17.9	25.957	0	26.752	2803300000	12	12	0.0533887	0.941338	0.0705274	0.14925	0.373377	0.512862	-0.456108	-0.834893	0.434745	0.508506
23.4196	23.4874	23.3605	23.5437	23.2193	23.4864	22.3802	22.6504	23.5453	21.2318	22.6154	23.0052	21.8927	21.7762	22.2547	22.6985	23.1319	22.6306	21.43	23.4013	22.0876	21.9041	21.6794	21.1322		+	+	WT_19_WT_0;WT_38_WT_0	2	2	2	16.1	16.1	16.1	18.642	0.00059418	5.0389	2210800000	13	15	1.62346	0.12683	-0.848104	-2.66247	3.0803	0.00391111	-1.02203	-4.70818	2.96041	0.0118571
25.6598	25.6893	25.7327	25.6242	25.5457	25.8541	25.3486	25.6398	25.3786	25.2662	24.9806	25.7574	25.5158	25.8811	25.7235	25.6154	25.5684	25.444	25.4587	25.6095	25.7444	25.7603	25.5549	25.7154					7	7	7	23.1	23.1	23.1	37.496	0	30.186	27265000000	13	110	1.4256	0.161258	-0.289129	-2.39662	0.340402	0.545955	-0.0596228	-0.774308	0.287675	0.66116
30.5891	30.9604	30.9301	30.863	31.0268	30.8914	30.8777	30.8121	30.6556	31.1663	31.2996	30.9647	30.6012	30.9946	30.8351	30.7665	30.7359	30.8577	30.7835	30.8226	30.6417	30.7406	30.8405	30.8759					10	10	10	53.7	53.7	53.7	21.126	0	323.31	581230000000	8	491	0.326711	0.690867	0.0858768	0.748684	0.439813	0.455371	-0.0783126	-0.952633	0.656752	0.339452
23.9975	24.3891	24.1283	24.0788	24.289	24.171	24.074	23.6302	23.7838	24.0299	21.9706	22.4215	23.7554	23.7445	23.841	23.8732	23.6704	23.6921	24.1293	23.9842	23.7784	23.6777	24.3049	23.5972		+		WT_19_WT_0	4	4	4	13.8	13.8	13.8	35.011	0	33.229	6688900000	16	18	1.3652	0.168512	-0.857259	-2.31509	3.98038	0.000827586	-0.412822	-6.17651	1.195	0.134982
28.003	27.9431	28.0809	27.8758	28.201	28.1972	28.4946	28.2673	28.2102	28.4952	27.99	28.5926	27.6771	28.2999	28.4363	28.3638	28.1363	28.2163	28.0877	28.3101	27.7486	27.9605	28.1171	28.0039					16	16	16	72.5	72.5	72.5	22.587	0	323.31	206010000000	10	459	1.66239	0.11703	0.29149	2.71469	0.537289	0.369387	0.138124	1.11676	0.0461482	0.941942
28.7354	28.3015	28.0362	28.2232	28.3102	28.2913	27.573	28.8261	28.5995	27.0141	27.1159	28.4939	27.9929	27.8187	28.6801	28.4215	28.8818	27.9567	27.7572	28.208	29.2756	29.0247	27.9218	28.1982					4	4	4	12.9	12.9	12.9	42.464	0	40.73	66102000000	21	26	0.537102	0.533575	-0.379235	-1.11646	0.04306	0.934042	-0.024374	-0.121622	0.115089	0.855737
26.6101	27.1595	26.7288	26.4281	26.5495	26.7274	26.1045	25.9588	26.3961	26.1154	25.8619	25.8959	26.3073	25.9276	26.1516	26.4686	26.9575	26.9343	26.9877	26.3118	26.5553	26.6857	26.4693	26.4992	+			WT_9_WT_0	11	11	11	34	34	34	53.301	0	323.31	61832000000	26	232	3.23117	0.016	-0.645156	-4.9399	0.600004	0.327437	-0.242761	-1.21799	0.369693	0.568478
25.4822	25.3459	25.3531	25.4003	25.3534	25.6458	25.3958	25.4839	25.6991	25.6868	25.5128	25.653	25.6836	25.5434	25.6865	25.5572	25.6067	25.5545	25.6264	25.5444	25.5401	25.7666	25.6395	25.5293		+	+	WT_19_WT_0;WT_38_WT_0	12	12	12	46.4	46.4	46.4	38.681	0	309.59	38404000000	20	223	1.1515	0.223549	0.141787	2.02364	2.01524	0.0233147	0.175196	3.18994	1.82133	0.0491354
24.9508	25.1672	25.1882	25.1051	25.167	25.1388	25.0538	25.0013	25.2534	25.2923	25.9007	24.9923	24.7856	24.6441	25.0693	24.8532	24.7665	24.6928	24.9777	24.7082	25.0419	24.3125	25.2243	24.8658		+		WT_19_WT_0	7	7	7	33.3	33.3	33.3	33.457	0	129.42	22442000000	14	101	0.40585	0.628	0.129459	0.893116	2.92849	0.00576577	-0.317589	-4.48001	1.11261	0.155741
23.9638	23.7069	24.1053	24.5183	24.0949	23.2706	24.0547	22.1733	22.8105	22.3039	22.0156	22.687	22.6077	22.1172	22.9442	22.4816	23.4127	22.1533	22.6457	21.1796	20.7265	22.7743	21.4722	23.9084	+	+	+	WT_19_WT_0;WT_38_WT_0;WT_9_WT_0	4	4	4	16	16	16	57.707	0	8.0635	3877800000	18	21	2.3476	0.0323956	-1.26914	-3.64604	3.26296	0.00310526	-1.32384	-4.98939	2.26155	0.0266074
22.7041	24.0792	23.2423	22.0663	24.107	24.1512	24.35	23.9654	22.0387	24.3411	22.0117	22.2538	24.0123	24.1711	24.1455	24.0885	22.9446	22.7077	24.2642	22.7974	22.6349	22.3309	22.4787	22.8992					2	2	2	27.2	27.2	27.2	18.758	0	32.986	3372200000	9	17	0.151232	0.849115	-0.231565	-0.388289	0.269871	0.636153	0.286577	0.638989	0.511834	0.443619
28.4613	28.2493	28.4741	28.6363	28.3864	28.2701	27.582	28.034	28.1156	28.3405	28.3753	28.1785	28.2968	28.0883	27.9893	27.8945	27.7207	27.7588	28.0573	28.0354	28.067	27.662	27.7905	28.2822		+	+	WT_19_WT_0;WT_38_WT_0	45	45	45	53.2	53.2	53.2	96.864	0	323.31	186140000000	44	750	1.39247	0.167618	-0.308579	-2.35194	2.80242	0.00728125	-0.454839	-4.29407	2.59344	0.0168636
24.2936	24.1948	24.0926	24.0868	24.0426	24.683	23.6156	24.4416	24.3028	23.8542	24.0189	24.1652	23.8749	24.4394	24.5954	24.1714	24.2385	23.872	23.8993	24.3142	24.7527	24.2226	23.8814	24.552					2	2	2	19.9	19.9	19.9	18.148	0	158.42	6186700000	10	47	0.499769	0.550556	-0.165854	-1.05466	0.079958	0.886403	-0.0336297	-0.217959	0.0812959	0.897142
22.9469	23.1318	23.202	22.7901	23.0827	23.8601	23.1389	24.0735	24.2378	23.4947	22.4307	23.9208	22.9568	24.0293	24.2154	24.0021	23.949	23.6676	23.1109	23.7196	24.0373	24.4473	22.9382	23.452		+		WT_19_WT_0	6	6	6	77.9	77.9	77.9	12.479	0	55.031	5088900000	6	86	0.59191	0.485814	0.380441	1.20509	1.62716	0.045779	0.634433	2.66744	0.865354	0.23122
23.0837	23.8558	23.9494	23.8253	23.5082	24.0331	23.3572	23.3123	23.6208	24.319	23.035	23.8357	23.3893	24.1505	23.7865	23.3652	23.4338	23.2677	23.2953	23.2998	23.447	23.5978	23.1312	23.4401					6	6	6	50.3	50.3	50.3	17.305	0	24.855	6038700000	10	27	0.225622	0.784203	-0.129253	-0.549365	0.311311	0.581425	-0.143749	-0.719508	1.23738	0.126009
25.466	24.4078	22.2476	24.1832	21.468	24.4477	23.9739	24.4658	23.1721	23.1913	22.1209	24.174	22.2501	22.5682	22.8281	23.9842	21.64	22.7513	22.7542	22.0753	22.1371	21.9527	23.9897	24.0905					4	4	4	16.8	16.8	16.8	34.221	0	45.665	3634600000	16	8	0.0979069	0.900028	-0.187054	-0.262632	0.774087	0.23218	-1.0331	-1.48552	0.577422	0.39262
28.1691	28.0159	28.3271	28.2106	28.3839	27.828	27.5166	27.4071	27.9623	27.8204	28.5059	28.3499	27.954	27.6144	28.1705	27.4333	28.1106	27.978	28.2466	27.5726	28.2219	27.4553	27.7337	28.3817					19	19	19	54	54	54	43.372	0	323.31	252030000000	23	608	0.560662	0.513149	-0.228724	-1.15485	1.07572	0.125878	-0.27897	-1.91863	0.596392	0.38004
25.0844	22.4553	24.9985	25.2733	25.218	25.1316	25.1562	25.1594	23.1262	25.9226	26.2771	25.7957	25.7592	25.3227	25.2205	25.1846	25.1651	25.2417	24.2034	25.2897	24.9626	24.0964	25.0164	25.175					3	3	3	67.8	67.8	67.8	9.6941	0	64.088	11798000000	4	44	0.381495	0.643217	0.545994	0.849577	0.688739	0.276384	0.622107	1.35652	0.0712871	0.907744
24.8491	24.7568	25.1159	25.1975	24.9742	25.4889	25.165	24.979	25.3672	25.1966	24.3431	25.3893	24.7625	25.5317	25.4862	25.4569	25.2406	25.3331	25.0732	25.4378	25.4073	24.9808	24.9167	25.151					5	5	5	41.5	41.5	41.5	25.196	0	66.398	14109000000	11	78	0.0173169	0.987785	0.00962925	0.0502523	0.783639	0.228325	0.23809	1.49974	0.299159	0.645291
25.6947	25.5837	25.5496	25.5596	25.5853	25.6918	25.2363	26.4448	26.2712	25.3186	24.6108	25.254	25.2225	25.8084	26.0641	26.0485	25.8702	25.6674	25.4179	25.7763	26.1011	26.468	25.3542	25.6846					13	13	13	43.9	43.9	43.9	36.489	0	202.49	27852000000	18	238	0.116656	0.886288	-0.0881713	-0.307948	0.654362	0.293635	0.169374	1.30344	0.517563	0.439219
24.7337	24.6278	24.6651	24.5064	24.4947	24.6284	23.987	24.119	24.1258	24.312	24.0624	24.5579	24.426	24.4723	24.424	24.1981	24.0897	24.2358	24.1364	24.3489	23.9926	23.6437	24.3545	24.386	+	+	+	WT_19_WT_0;WT_38_WT_0;WT_9_WT_0	5	5	5	13.4	13.4	13.4	62.495	0	55.466	9551200000	30	54	2.91668	0.0154286	-0.415308	-4.46246	2.66953	0.00874172	-0.301721	-4.10125	2.42634	0.0219259
25.6031	25.485	25.1808	24.9643	25.002	25.2458	21.9942	25.0387	25.1544	24.3929	24.4663	25.0547	25.2752	23.8655	22.4165	24.8284	22.9909	24.4119	24.8745	25.1565	24.9785	24.2681	24.8868	25.3745		+		WT_19_WT_0	3	3	3	15.6	15.6	15.6	14.401	0	10.695	9297400000	6	39	0.985474	0.29032	-0.89661	-1.79193	1.7167	0.0396979	-1.28209	-2.78756	0.958613	0.199744
24.58	25.1163	25.1518	25.0449	24.7686	24.7021	25.1073	24.2058	23.9784	24.4827	25.068	24.5025	24.4924	24.2197	24.3867	24.3216	24.1061	24.4109	24.6981	24.3629	24.1796	24.1199	24.973	24.5054		+		WT_19_WT_0	8	8	8	25.8	25.8	25.8	49.696	0	40.387	13041000000	20	56	0.85453	0.359991	-0.336498	-1.60403	3.28343	0.00277333	-0.571057	-5.02139	1.5426	0.0759213
24.6276	24.4997	24.8552	24.418	24.6989	24.9072	24.4879	24.3178	24.0876	24.448	24.0901	24.3992	24.0467	24.4718	24.6315	24.356	24.535	24.2418	24.8252	24.4963	23.9294	24.1606	24.397	24.2349	+			WT_9_WT_0	5	5	5	15.2	15.2	15.2	47.847	0	39.497	11033000000	24	79	2.1666	0.0457944	-0.362671	-3.39625	1.46597	0.0599711	-0.287277	-2.45099	1.28396	0.117474
25.972	25.9804	26.11	26.1001	26.1067	25.9487	25.9176	26.1658	25.9543	25.5974	26.1878	25.5614	25.6547	25.9765	25.9217	25.9529	26.1195	26.146	25.595	25.6623	25.8621	26.1942	25.6947	25.6698					13	13	13	53.2	53.2	53.2	33.912	0	230.85	32175000000	14	114	0.598169	0.479716	-0.138951	-1.21507	0.437978	0.457367	-0.074439	-0.94945	1.63636	0.0672472
26.6168	26.8941	27.0111	26.9863	27.2067	27.0966	27.5653	27.0942	27.167	27.2505	27.872	27.3476	27.4485	27.0451	27.1575	27.2046	27.2977	27.4107	27.4184	27.1985	26.9734	27.204	27.2369	27.174		+		WT_19_WT_0	13	13	13	45.4	45.4	45.4	50.105	0	186.93	55073000000	20	132	1.77644	0.100247	0.414173	2.86778	1.73432	0.0383457	0.292093	2.81121	1.35525	0.105141
23.9691	24.0685	21.5863	22.3741	21.9581	21.2413	25.0824	22.3093	22.1692	24.7791	21.6288	24.3855	22.7247	23.3377	21.6606	21.9364	22.9564	22.1013	22.6062	22.3421	22.9037	22.7289	22.4625	21.8954					1	1	1	3.7	3.7	3.7	65.149	0	47.686	2146600000	14	19	0.516947	0.537561	0.859477	1.08325	0.0508437	0.924886	-0.0800549	-0.142492	0.0291857	0.965875
27.6945	27.6905	27.6025	27.4205	27.5645	27.6176	28.0767	27.549	27.4435	27.4473	27.9014	27.9568	27.7194	27.3914	27.6806	27.6551	27.5563	27.6757	27.996	27.7643	27.414	27.2415	27.8709	27.6707					7	7	7	40.1	40.1	40.1	26.654	0	323.31	89245000000	9	178	0.509821	0.541997	0.13074	1.07142	0.084128	0.882098	0.0147374	0.228457	0.200771	0.758244
29.6885	29.5259	29.4655	29.497	29.4289	29.7336	31.1672	29.516	30.9121	29.8286	29.7909	29.6404	29.7137	29.8668	29.3983	29.6951	29.6937	29.4853	29.7004	29.4022	31.0421	29.9593	29.5582	29.7872					52	52	52	55.9	55.9	55.9	76.328	0	323.31	1058600000000	29	1544	1.13111	0.230203	0.585954	1.99549	0.463176	0.436662	0.085584	0.992825	0.740094	0.290526
29.4317	28.8517	28.0164	27.9299	28.5582	29.4436	27.7627	28.4921	29.3318	28.017	26.5384	28.4747	27.9246	28.415	29.3519	28.9571	28.608	28.1313	27.4884	28.5908	29.0475	30.4472	28.1334	28.6682					9	9	9	41.6	41.6	41.6	10.14	0	215.49	304990000000	4	217	0.644513	0.462132	-0.602445	-1.2881	0.159337	0.77331	-0.140588	-0.40657	0.0169309	0.97942
25.5522	25.1369	25.3636	25.4215	25.4743	25.493	25.2323	25.3826	25.2482	25.6313	25.3798	25.5439	25.1916	25.5277	25.4962	25.272	25.0848	25.3102	25.3985	25.3943	25.223	25.4146	25.3015	25.411					5	5	5	16	16	16	36.985	0	203.61	24556000000	20	97	0.0151834	0.989423	-0.00390148	-0.044164	0.472161	0.430023	-0.0931657	-1.00813	0.318286	0.624149
26.1612	26.285	26.0449	26.1451	25.891	26.2429	26.0323	26.2566	26.3666	26.1452	25.4986	26.3453	26.5641	26.4372	26.332	26.1041	26.2225	25.9637	25.8978	26.0543	26.0529	25.8505	25.6151	26.1199					9	9	9	53.5	53.5	53.5	16.553	0	201.23	42809000000	9	164	0.051721	0.94315	-0.0209204	-0.144825	0.670227	0.287666	0.142252	1.32802	1.17197	0.141124
28.4621	28.7148	28.8576	28.882	28.793	28.8056	29.019	28.7415	28.7943	29.154	29.4154	29.0093	29.1247	29.3179	28.7896	28.8499	28.9061	28.9986	29.0743	28.8701	29.0079	28.5791	28.8978	28.8741					48	48	48	58.5	58.5	58.5	98.169	0	323.31	701610000000	48	1620	1.3374	0.170701	0.26976	2.27747	1.43713	0.0632264	0.245301	2.41215	0.719284	0.301822
28.5819	28.72	28.7873	28.829	28.737	28.5956	28.7199	28.3775	28.3749	28.8938	28.968	28.393	28.6498	28.8307	28.4781	28.4793	28.3274	28.6225	28.7314	28.5814	28.2038	28.4896	28.7039	28.4112					33	33	33	56	56	56	55.458	0	323.31	492280000000	21	1014	0.317656	0.698128	-0.0872644	-0.731574	0.954958	0.162976	-0.143811	-1.74862	1.19319	0.135317
23.6526	22.2293	22.8778	22.4293	21.5775	22.7956	21.2181	22.7495	22.1605	23.4243	24.0096	22.4979	23.0375	24.3045	23.5871	23.975	23.4655	24.2749	23.7735	22.8556	22.8263	24.0992	23.7293	21.8702		+		WT_19_WT_0	4	4	4	44.1	44.1	44.1	16.841	0	51.802	2291200000	6	19	0.0610309	0.935004	0.0829744	0.169349	2.14757	0.0189776	1.18042	3.37019	0.686055	0.320453
27.8831	27.7794	27.7565	27.5904	27.6992	27.3908	27.661	26.7769	27.0083	27.7044	27.7067	27.4644	27.7719	27.2735	27.1533	27.1656	27.1008	27.4157	27.7283	27.4371	27.0373	27.1143	27.7162	27.3813		+		WT_19_WT_0	13	13	13	37.4	37.4	37.4	47.637	0	297.34	98825000000	22	263	0.897375	0.339022	-0.296265	-1.66613	1.85512	0.0306111	-0.369759	-2.97359	1.15938	0.144359
27.5368	27.6808	27.7262	27.742	27.6322	28.0047	27.8466	27.7203	27.9736	28.0203	27.9685	27.9241	27.7933	28	27.7643	27.8998	27.8912	27.8938	28.0472	27.8227	27.5483	27.8536	28.0846	27.9666					29	29	29	44.2	44.2	44.2	71.629	0	323.31	235500000000	39	530	1.43119	0.160476	0.188418	2.40416	1.20558	0.0997312	0.153308	2.09797	0.869563	0.230186
23.9454	23.5974	23.7522	24.0394	23.9171	24.6361	24.4253	24.9146	25.1171	24.49	24.4783	24.574	24.1402	24.9951	25.0338	24.4775	24.6812	24.5287	24.2576	24.4252	24.8689	24.8	23.9371	24.393	+	+		WT_19_WT_0;WT_9_WT_0	9	9	9	39.2	39.2	39.2	23.288	0	68.786	13413000000	11	107	2.37836	0.0303371	0.685298	3.68889	2.0928	0.0204596	0.661482	3.29539	1.34751	0.105914
23.0406	25.5777	25.8534	25.9786	25.8869	25.8367	25.9274	21.7194	25.8463	26.6164	26.3079	26.3584	26.226	26.9241	22.7114	25.4917	26.2433	25.9918	25.6708	22.7548	25.748	24.7497	25.0452	25.4205					5	5	5	69.4	69.4	69.4	10.996	0	143.08	27246000000	4	35	0.0397568	0.961831	0.100314	0.11267	0.116497	0.837082	0.235754	0.307569	0.306831	0.637292
26.6288	26.8434	26.8374	26.8995	26.8109	26.7802	27.2697	26.7203	26.6656	27.4738	27.3265	27.4016	27.5834	27.4558	26.9913	26.8662	26.823	27.0072	27.2948	26.9567	26.7579	26.4835	27.1325	27.0667					11	11	11	70.3	70.3	70.3	17.715	0	287.85	81090000000	13	218	1.34275	0.171126	0.342878	2.28471	1.40318	0.0681386	0.321107	2.36639	0.586271	0.385617
23.0123	22.4775	22.2071	23.7507	24.4975	22.345	24.475	25.1166	25.0283	22.2593	22.6056	22.4926	21.6204	21.9668	21.183	23.3052	22.7424	22.3471	21.8423	21.2168	23.0429	22.6175	21.997	21.5845					2	2	2	10.7	10.7	10.7	27.082	0.00058514	4.4712	5400700000	11	10	0.424414	0.609942	0.614519	0.925814	0.961412	0.160932	-0.854213	-1.7578	1.25334	0.123245
25.2326	24.895	24.7668	24.8322	24.6788	25.0285	24.1212	24.5351	24.6612	24.4868	24.888	24.5138	24.1781	24.2866	24.4531	24.8509	24.405	24.4232	24.5727	24.4925	24.7731	24.7546	24.4992	24.5796		+	+	WT_19_WT_0;WT_38_WT_0	4	4	4	14.5	14.5	14.5	32.131	0	52.64	7237900000	11	48	1.75567	0.102013	-0.371287	-2.83987	2.46921	0.0108023	-0.472831	-3.81619	1.92837	0.0437083
26.3422	26.2029	26.0445	25.8565	25.8627	26.1869	25.65	25.9605	26.2781	25.8361	25.3886	25.834	25.5004	25.887	26.2211	26.0297	26.0334	25.8366	25.8812	26.0704	25.9611	25.9699	25.7133	25.79					11	11	11	30.1	30.1	30.1	67.478	0	305.54	49120000000	28	218	0.969253	0.296922	-0.258094	-1.76894	0.64157	0.301367	-0.164593	-1.2835	1.0764	0.164992
26.0785	25.8095	25.6727	25.6016	25.7292	25.7707	26.1118	26.3248	26.2636	26.2099	25.2384	25.9431	25.6125	25.1125	26.3706	26.1417	25.6195	25.984	25.9949	26.0091	25.8978	25.3944	25.5586	25.9319					18	18	18	47.9	47.9	47.9	57.381	0	323.31	61504000000	24	302	0.677432	0.44476	0.238224	1.33914	0.0543368	0.922306	0.0297422	0.151758	0.0597846	0.922189
25.6288	25.8867	25.8692	25.7726	25.6509	25.4792	25.3625	25.0734	25.2532	25.5802	25.9587	25.3796	25.6131	25.2425	25.4904	25.3064	25.4442	25.3943	25.6446	25.5877	25.0839	25.0931	25.724	25.2842		+		WT_19_WT_0	7	7	7	35.7	35.7	35.7	33.697	0	90.297	18489000000	12	86	1.13027	0.229983	-0.279965	-1.99433	2.29022	0.0151357	-0.299436	-3.56645	1.38518	0.0997199
28.3589	28.5789	28.6948	28.5074	28.7349	28.3596	28.583	28.1891	28.1361	28.8518	28.721	28.6286	28.2716	28.6448	28.3331	28.2086	28.2373	28.651	28.7045	28.2296	28.1732	28.2152	28.5402	28.3789					10	10	10	67.9	67.9	67.9	15.751	0	323.31	149140000000	10	257	0.0549215	0.940701	-0.0208136	-0.153304	0.715903	0.261375	-0.148032	-1.39798	0.800838	0.260309
28.7554	28.8744	28.7927	28.6939	28.9303	28.7283	29.0065	28.2869	28.435	29.2008	29.3353	29.0226	28.979	28.9292	28.7461	28.6413	28.4557	28.8708	28.9896	28.7434	28.54	28.4897	28.9919	28.5688					17	17	17	88.1	88.1	88.1	20.79	0	323.31	343030000000	11	420	0.194147	0.808212	0.0853631	0.482967	0.108026	0.849532	-0.0254749	-0.287253	0.331257	0.611122
26.5753	26.9388	26.8785	26.7919	26.889	26.7724	27.1787	26.5181	26.6048	27.2837	27.529	27.1734	27.3549	27.0123	26.85	26.7243	26.8221	26.9705	27.1283	26.7995	26.4234	26.5322	27.0626	26.7601					13	13	13	45.3	45.3	45.3	39.902	0	323.31	102490000000	23	334	0.718602	0.421965	0.240303	1.40208	0.725208	0.255807	0.148026	1.4121	0.0671606	0.914574
24.4187	24.3473	24.5598	24.6973	24.8026	24.8109	24.7004	24.9183	25.0826	25.1597	24.1601	25.3503	24.821	25.5086	25.2181	24.9571	24.9715	24.855	24.8111	25.0102	24.7191	24.7921	24.7904	24.6695		+		WT_19_WT_0	3	3	3	16.1	16.1	16.1	23.335	0	88.761	10369000000	14	54	0.797977	0.38474	0.289149	1.521	2.13825	0.0192178	0.449107	3.35744	1.18121	0.138762
23.9363	23.435	23.5341	23.8447	23.5694	24.3257	23.692	24.5962	24.5769	23.7694	23.7803	23.926	23.7686	24.5036	24.4004	24.4826	24.3429	24.2355	23.85	24.3098	24.6024	24.483	23.626	24.3727		+		WT_19_WT_0	7	7	7	27.9	27.9	27.9	40.048	0	199.66	9824800000	24	94	0.651149	0.458308	0.282568	1.29844	1.82649	0.0321757	0.514707	2.93505	1.20138	0.133918
25.1428	25.338	25.2172	25.0636	25.2286	25.197	25.3741	25.0417	24.923	25.1498	25.3038	25.084	25.1126	24.8877	24.7354	24.8038	25.1576	25.0078	24.814	24.9175	24.9878	25.3853	25.0994	24.9774		+		WT_19_WT_0	8	8	8	49.7	49.7	49.7	17.18	0	109.26	20391000000	8	114	0.281805	0.733213	-0.0517985	-0.662492	1.97533	0.0256941	-0.247056	-3.13586	1.05257	0.170928
27.7026	27.7985	27.9489	27.8371	27.8553	27.8256	27.8783	27.8884	27.8761	28.2289	28.1052	27.9917	27.717	27.9258	27.9312	27.7284	27.8171	27.8359	27.807	27.8291	27.7034	27.5712	27.9456	27.9082					27	27	27	50.4	50.4	50.4	45.514	0	323.31	321590000000	21	659	1.47191	0.151037	0.166766	2.45898	0.0143558	0.9829	-0.00208505	-0.0417949	0.211849	0.749319
25.865	25.7886	25.8329	22.859	25.3436	25.7415	25.546	25.2772	25.6953	25.6257	25.872	26.2098	22.5718	25.2855	25.6057	25.2213	25.373	22.7301	25.5377	25.5683	24.9589	25.5289	25.6469	25.5467					2	2	2	13.6	13.6	13.6	23.958	0	21.466	11295000000	10	56	0.428843	0.606788	0.465903	0.933554	0.485012	0.417451	-0.773884	-1.02988	0.182914	0.777518
24.3949	24.2677	24.3002	24.2165	24.3683	24.9936	24.271	24.675	25.2761	24.3115	24.1036	24.6591	23.7479	24.389	25.1643	24.9898	24.9303	24.1808	24.1198	24.7258	24.8917	23.9723	24.2649	24.6717					4	4	4	24.8	24.8	24.8	16.209	0	36.543	6002200000	6	60	0.252663	0.766104	0.125863	0.604614	0.233491	0.677175	0.143484	0.565604	0.0319486	0.964206
22.9142	22.4058	22.3491	22.3596	21.5665	21.9014	21.3258	22.5668	23.2293	22.9301	25.0994	22.8821	24.316	24.7558	23.5384	23.7166	23.0489	24.3561	24.5638	24.1129	24.5239	25.1733	24.2843	24.4437		+	+	WT_19_WT_0;WT_38_WT_0	3	3	3	37.7	37.7	37.7	16.048	0	41.959	4507300000	6	39	0.728315	0.418923	0.756153	1.4168	3.4847	0.00211321	1.70586	5.34146	5.56961	0.0008
29.0888	28.9578	28.8648	28.8394	29.0186	29.0133	28.7019	28.9692	29.1506	28.7885	28.6311	28.8254	28.6707	28.7752	28.9091	28.9556	28.9409	28.7667	28.957	28.9486	29.8182	29.2524	28.9317	29.2234					27	27	27	54.7	54.7	54.7	48.976	0	323.31	482740000000	26	979	0.702655	0.428808	-0.119317	-1.37781	1.19057	0.103316	-0.127398	-2.07737	0.822393	0.249711
26.8281	26.7188	26.5177	26.337	26.227	26.4698	26.2038	26.2839	26.0639	25.9207	26.1628	26.0239	25.988	25.805	26.17	26.325	26.1692	26.0779	26.2902	26.1095	26.3852	26.1876	26.384	26.0452	+	+		WT_19_WT_0;WT_9_WT_0	4	4	4	14.7	14.7	14.7	31.829	0	48.411	22533000000	9	94	2.45747	0.028	-0.406562	-3.79969	2.33488	0.0135385	-0.427219	-3.62837	1.56824	0.0736949
24.2184	24.7128	25.0324	24.9607	24.7126	24.7217	25.3213	24.3689	24.4666	25.0768	26.2391	25.2918	25.6935	25.1594	24.6763	24.7422	25.143	25.4887	25.3947	24.9334	24.1881	25.597	25.3474	24.8731					6	6	6	26.4	26.4	26.4	20.32	0	58.315	15618000000	9	79	0.672292	0.444577	0.400983	1.33121	1.2169	0.0983213	0.424098	2.11346	0.705643	0.309868
22.8823	23.1754	23.4383	23.0321	23.1526	22.6879	24.0021	23.1815	23.4048	23.6075	24.2653	22.5154	24.078	23.6663	23.4073	23.5674	23.662	23.9711	23.9271	23.3542	23.23	22.9186	23.6206	23.3469		+		WT_19_WT_0	4	4	4	8.3	8.3	8.3	73.367	0	7.8649	3637800000	41	28	0.839297	0.368017	0.434644	1.58179	2.93917	0.00568807	0.663913	4.49592	1.07848	0.164656
25.8596	25.4678	25.6739	25.342	25.419	25.6152	25.1917	25.3494	25.6411	25.4056	24.6807	25.6408	25.1054	25.5905	25.7429	25.5344	25.5563	25.196	25.3143	25.4976	25.493	25.1659	25.275	25.4204					12	12	12	27.4	27.4	27.4	66.474	0	139.1	24939000000	32	168	0.769776	0.401036	-0.244681	-1.47909	0.382374	0.507289	-0.108642	-0.851161	1.23048	0.127407
28.9819	28.3262	28.3746	28.2881	27.9653	28.2547	29.004	29.6903	29.3984	28.4425	28.5195	29.4962	28.8013	29.421	29.4835	29.3344	29.0162	29.0402	28.2561	29.2293	28.7752	29.0348	28.6155	28.7879		+		WT_19_WT_0	6	6	6	33	33	33	49.707	0	62.148	98955000000	19	73	1.77283	0.100762	0.726665	2.86292	3.04799	0.00412766	0.817613	4.65921	1.24745	0.12355
22.3559	21.6466	24.479	24.6278	22.0982	24.7779	25.0162	24.4013	24.6017	25.0296	25.2313	24.9672	25.0853	24.8357	25.0348	24.7625	24.7591	24.9795	24.9076	24.9079	24.3832	22.7928	24.7721	24.6433		+		WT_19_WT_0	3	3	3	53.6	53.6	53.6	11.298	0	31.131	6067400000	7	29	1.54962	0.137021	1.54368	2.56339	1.62762	0.0458864	1.57861	2.66806	0.840739	0.241117
24.5443	25.191	25.2224	24.8211	25.1257	24.6268	25.3819	24.5754	24.498	25.0975	25.6461	25.0443	25.4381	24.9155	24.8182	24.7937	24.6531	25.1423	25.1143	24.8022	24.7504	24.6072	25.3061	24.8971					6	6	6	23	23	23	36.612	0	128.75	11459000000	11	50	0.221695	0.788191	0.118625	0.541208	0.083665	0.881824	0.0382557	0.227295	0.0193519	0.979104
28.5587	28.6705	28.4888	28.3538	28.4111	28.5832	28.4253	28.3745	28.5119	28.3387	28.3663	28.4144	28.2202	28.8234	28.7775	28.5582	28.5692	28.6283	28.4704	28.768	28.6452	28.8017	28.5603	28.5882					23	23	21	45.3	45.3	42.7	66.581	0	323.31	163580000000	28	474	1.11082	0.232856	-0.105858	-1.96741	0.384402	0.506561	0.0850786	0.854813	1.00443	0.184769
27.9341	28.0364	28.0677	28.0334	27.9171	28.0651	27.7098	27.1983	27.6362	27.4608	27.4003	27.7827	27.5367	27.6086	27.8812	27.6203	27.9354	27.9326	28.2672	28.0309	27.319	27.8128	28.1472	27.6243	+	+		WT_19_WT_0;WT_9_WT_0	14	14	14	27.7	27.7	27.7	41.063	0	323.31	120240000000	18	272	3.34578	0.01296	-0.477618	-5.11946	2.04453	0.0221714	-0.256497	-3.22971	0.447124	0.496004
29.5621	29.596	29.7835	29.7603	29.7843	29.5177	29.7255	29.5529	29.6153	29.9365	29.996	29.8602	29.9024	29.808	29.6222	29.6316	29.552	29.5173	29.9296	29.7221	29.5085	29.0867	29.7099	29.8018					47	47	47	87.9	87.9	87.9	58.168	0	323.31	1130400000000	29	1507	0.645191	0.462051	0.113769	1.28916	0.0216297	0.975086	0.00495084	0.0624749	0.117865	0.851275
23.9332	23.966	23.2774	23.818	23.8854	24.0696	23.6302	23.7944	23.5303	23.6416	23.4768	23.5919	23.3095	24.2221	23.8037	23.4843	24.0747	23.5493	23.3705	23.4863	23.4372	23.2584	23.4576	23.6351			+	WT_38_WT_0	3	3	3	35.2	35.2	35.2	19.22	0	42.64	4266000000	8	47	0.947799	0.309874	-0.214049	-1.73842	0.181179	0.741998	-0.0843115	-0.454892	1.91754	0.0443469
22.6094	23.6263	20.8722	23.7244	23.461	23.2995	23.6458	23.1726	22.5875	22.962	23.8556	22.7805	22.5998	23.141	23.0174	23.2159	21.4037	21.6672	23.2087	23.403	22.1165	22.9451	23.2775	23.1437					3	3	3	14	14	14	43.206	0	28.245	2899200000	12	11	0.19432	0.809333	0.235181	0.483339	0.341667	0.545243	-0.424643	-0.776661	0.062664	0.920248
[truncated: 313 more rows]
[truncated: 8 more columns]
